# Supplementary material for: Mathematical Modelling of the Transmission Dynamics of Contagious Bovine Pleuropneumonia Reveals Minimal Target Profiles for Improved Vaccines and Diagnostic Assays
Source: PLoS One. 2015 Feb 10;10(2):e0116730. doi: 10.1371/journal.pone.0116730 (PMC4323249; doi:10.1371/journal.pone.0116730)
Supplement: S1 Data — (XLS) [file pone.0116730.s001.xls]

## Sheet: Duration
Baseline	AV:vac37.5_8months	AV:vac75_8months	AV:vac90_8months			AT:test75%_se64%	AT:test75%_se95%	AT:test95%_se64%	AT:test95%_se95%			AVT:vac37.5_8months_test75%_se64%	AVT:vac37.5_8months_test75%_se95%	AVT:vac75_8months_test75%_se64%	AVT:vac75_8months_test75%_se95%	AVT:vac90_8months_test75%_se64%	AVT:vac90_8months_test75%_se95%			AVT:vac37.5_18months_test75%_se64%	AVT:vac37.5_24months_test75%_se64%	AVT:vac75_18months_test75%_se64%	AVT:vac75_24months_test75%_se64%	AVT:vac90_18months_test75%_se64%	AVT:vac90_24months_test75%_se64%				AV: Summary of Epidemic duration data							AT: Summary of Epidemic duration data							AVT: Summary of Epidemic duration data
2544.29	2357.01	3142.1	781.02			1051.24	1042.1	857.437	2763.57			1662.99	1459.61	2696.77	1610.64	3015.41	1672.67			1846.29	2009.27	3635.18	815.051	723.157	533.196				Baseline	AV:vac37.5_8months	AV:vac75_8months	AV:vac90_8months				AT:test75%_se64%	AT:test75%_se95%	AT:test95%_se64%	AT:test95%_se95%				AVT:vac37.5_8months_test75%_se64%	AVT:vac37.5_8months_test75%_se95%	AVT:vac75_8months_test75%_se64%	AVT:vac75_8months_test75%_se95%	AVT:vac90_8months_test75%_se64%	AVT:vac90_8months_test75%_se95%
2736.73	1553.65	1410.2	1509.65			1244.8	1112.97	1745.4	2063.38			2674.21	3172.24	1143.86	2699.8	1595.57	2352.8			2425.8	1329.44	630.131	1991.83	1276.58	1113.93			Minimum	728.502	825.825	481.188	360.103			Minimum	769.158	902.427	672.156	535.779			Minimum	876.166	550.682	401.979	563.879	438.989	364.803
1321.91	1149.85	2558.94	1377.46			2579.95	2075.75	1540.74	1822.2			2218.97	1061.6	1799.13	563.879	3150.88	3081.44			890.502	2844.94	1065.59	1525.46	1324.21	1383.85			25th Percentile	1256.62	1410.6	1409.17	1164.1			25th Percentile	1260.77	1346.46	1394.86	1454.66			25th Percentile	1806.64	1382.9	1326.93	1245.91	1075.49	1026.99
1256.22	2348.35	1390.62	823.951			3534.14	3608.17	2291.48	1651.9			2066.63	1730.76	3647.16	3255.4	2360.45	3500.12			2832.96	3101.13	3441.68	1752.3	1663.49	693.951			Median	1689.15	2038.63	1898.18	1655.33			Median	1901.86	1807.95	1933.27	2269.77			Median	2275.98	2160.71	1811.11	1626.65	1715.99	1466.55
1294.22	2693.66	3221.42	747.215			2854.36	2172.72	878.996	1020.17			1203.58	3376.69	1511.57	1232.86	2047.67	776.203			2301.84	664.164	1590.11	2964.86	776.637	893.481			75th Percentile	2533.95	2736.24	2730.86	2451.11			75th Percentile	2820.82	2832.35	2826.76	3008.76			75th Percentile	2994.66	2860.69	2696.77	2486.48	2683.55	2433.48
1585.9	1311.14	1893.61	2411.53			990.825	2105.05	3021.59	1172.22			3489.47	3457.98	1469.16	3105.72	608.052	1442.86			2396.17	1054.75	1916.22	2798.04	588.191	1386.12			Maximum	3632.57	3583.04	3635.42	3646.04			Maximum	3594.99	3608.17	3631.94	3642.87			Maximum	3608.88	3598.92	3647.16	3645.69	3592.43	3632.55
1861.77	1024.1	3448.65	1441.67			3191.84	2894.48	956.161	535.779			2829.49	2998.55	503.387	1515.18	947.698	2406.76			3214.96	3626.03	1349.15	1002.34	1544.14	678.125
1062.86	1993.49	3178.92	2411.86			1841.68	1956.65	2203.65	1142.96			3336.71	2731.64	3614.55	1070.94	2825.05	470.9			1786.22	2367.04	1082.81	1324.75	1189.24	918.659				AV: Epidemic duration boxplot data							AT: Epidemic duration boxplot data							AT: Epidemic duration boxplot data
1840.82	3125.25	1760.36	623.019			1344	2512.63	3272.55	1706.18			3602.63	1394.96	993.713	2663.3	879.348	2635.22			1651.93	3455.88	989.704	1195.6	605.506	213.54				Baseline	AV:vac37.5_8months	AV:vac75_8months	AV:vac90_8months				AT:test75%_se64%	AT:test75%_se95%	AT:test95%_se64%	AT:test95%_se95%				AVT:vac37.5_8months_test75%_se64%	AVT:vac37.5_8months_test75%_se95%	AVT:vac75_8months_test75%_se64%	AVT:vac75_8months_test75%_se95%	AVT:vac90_8months_test75%_se64%	AVT:vac90_8months_test75%_se95%
1074.51	1864.28	1878.36	1268.12			1241.3	3081.1	2758.61	3329.48			2275.98	3347.4	1562.06	1462.89	815.687	3243.57			1153.17	2393.41	1924.8	722.777	1445.84	1405.87			Series1	728.502	825.825	481.188	360.103			Series1	769.158	902.427	672.156	535.779			Series1	876.166	550.682	401.979	563.879	438.989	364.803
1052.18	3118.16	2857	1978.03			2300.8	1796.97	2349.84	2616.91			2515.18	1520.26	1962.61	1215.9	3065.8	1818.71			1535.06	3416.23	2401.99	1495.25	1347.33	2202.94			Series2	528.119	584.775	927.983	803.994			Series2	491.607	444.031	722.705	918.885			Series2	930.475	832.218	924.949	682.031	636.502	662.184
2147.81	3089.75	1329.42	1732.58			1202.1	1008.15	1017.85	2265.49			2805.81	3069.74	2216.39	1410.47	3520.97	2771.71			2388.72	1538.84	1243.01	984.683	1801.57	636.008			Series3	432.531	628.026	489.01	491.237			Series3	641.091	461.497	538.41	815.106			Series3	469.34	777.811	484.187	380.74	640.502	439.567
1009.9	3188.83	1490.66	1033.46			1071.62	2606.57	1504.27	1276.92			974.713	2867.57	1954.84	1410.62	1319.81	2903.95			1829.33	2981.4	868.045	300.966	1030.58	723.383			Series4	844.801	697.617	832.675	795.779			Series4	918.96	1024.4	893.485	738.993			Series4	718.68	699.983	885.658	859.831	967.561	966.922
1967.18	2201.49	1339.32	1796.32			2939.17	1457.01	3346.18	1473.51			1538.38	2252.74	3548.32	1322.09	488.692	3544			3233.96	2403.82	894.944	1309.72	484.155	564.773			Series5	1098.62	846.799	904.568	1194.92			Series5	774.175	775.817	805.184	634.105			Series5	614.218	738.231	950.386	1159.21	908.876	1199.07
2183.85	1685.48	1163.95	3537			2931.21	3033.76	1254.35	1750.39			1387.99	2214.59	2828.04	1522.3	2790.51	3083.16			3334.66	1218.16	930.32	817.358	1862.34	760.93
2687.37	2629.81	1612.16	1464.42			2348.1	1891.03	1578.37	1163.91			876.166	3293.64	1089.1	869.707	923.095	3199.09			2450.64	708.039	1652.21	831.205	1011.81	1344.3
3350.92	1250.94	874.844	1902.5			3385.36	1271.96	2779.32	1552.38			3173.44	1206.23	1326.93	1597.4	945.836	3459.34			1726.68	1769.89	1137.38	3147.6	462.599	344.481
1201.85	1384.73	2539.78	805.23			2142.45	1371.91	2853.39	1223.92			2109.4	3193.77	2083.49	1090.45	2044.86	795.659			1340.47	3493.48	773.737	2241.33	852.593	2317.49
2646.59	2867.57	1140.31	3254.15			1219.12	1404.21	1838.38	2579.3			2056.74	2803.1	1684.04	1341.17	2591.42	2633.87			815.455	3549.94	846.337	719.838	1790.3	520.386
1911.06	1203.01	1147.82	3183.97			2805.63	2515.24	1731.45	2709.73			1252.03	2489.65	3605.63	3404.76	2532.77	3394.12			2468.22	904.046	760.186	1418.98	603.186	1291.86
2389.44	1048.36	2522.49	1411.14			1742.05	1213.45	1617.14	2864.06			2410.14	1898.93	2882.85	1428.13	2315.35	1913.91			1394.6	3227.17	2739.4	1023.26	1193.68	541.624
989.077	1374.38	2633.34	1615.18			1255.02	1010.36	1395.72	1133.52			1769.6	2725.18	2994.87	3572.12	2148.87	1447.5			2023.5	2764.82	1194.5	902.715	761.573	334.868
895.343	2147.82	2091.52	2259.98			1566.64	3344.36	2855.91	3439.56			3592.09	3560.55	979.603	1026.63	788.853	549.192			2203.94	1811.66	1938.21	567.453	1395.82	616.365
1111.32	1327.64	2035.92	617.262			1442.12	902.427	3631.94	2624.43			3014.85	1135.22	1291.27	2983.74	716.92	2460.19			1008.29	746.616	1275.22	450.356	1398.95	487.323
3594.35	3247.59	2313.33	1943.07			3515.65	2448.65	1428.9	1487.13			2514.12	3030.65	3136.85	2596.95	2028.66	1726.34			2703.79	2386.91	1324.31	486.137	2818.69	1388.28
2124.97	3041.94	2773.03	2141.79			892.963	3349.83	2291.5	2079.54			1360.13	2885.98	2464.3	2920.98	718.12	1043.69			1959.49	1159	957.775	1012.12	1627.22	658.775
1640.11	3190.4	3350.78	3174.19			2707.08	1529.27	2855	2459.9			2883.56	2991.05	1405.67	1427.25	644.227	1688.17			1341.29	1337.15	1713.3	2304.66	1159.78	640.276
1534.91	1576.34	1571.5	1255.41			2105.91	3160.66	1911.99	1605.93			1976.68	1592	1989.68	1028.61	2174.6	1272.13			3285.24	2948.21	1512.65	676.458	1281.81	951.473
2502.94	1138.01	1600.86	1287.94			2128.96	1853.59	3303.4	2299.19			3608.88	860.36	2101.52	1102.54	1281.73	1957.36			1722.62	1472.22	835.679	1346.61	2153.91	691.27
1826.81	2026.14	2565.49	1327.66			1070.19	1048.34	3240.74	1198.77			2254.31	1370.77	1552.01	2535.59	2181.99	2128.76			2603.22	645.854	2697.75	816.916	1094.08	415.63
1330.67	1064.88	1510.86	2951.55			1186.14	1152.95	768.221	1630.59			2777.57	2946.67	3437.57	1790.38	1448.08	767.997			1867.55	988.617	3384.92	900.229	938.479	424.142
1242.29	3138.19	1547.16	3024.18			2239.4	2040.52	1886.62	1803.52			1951.86	2160.71	2598.77	2801.71	3296.23	2011.57			1711.67	1465.42	3631.35	3607.55	482.313	969.692
1370.79	1381.64	2726.67	1104.64			1901.86	1617.57	2804.67	3082.5			2565.9	2853.82	836.509	1932.15	1020.33	1072.5			1139.81	2079.21	939.32	1577.32	485.082	778.772
1724.92	1432.28	3546.54	2580.62			1315	3470.8	2770.36	3635.14			1961.26	2684.32	1324	1726.93	2589.21	1010.29			2115.85	2184.13	1372.71	1069.51	997.556	580.601
3632.57	2836.65	1395.89	1394.91			2217.59	1110.74	1711.52	3442.71			1554.23	1186.73	2524.02	2186.79	588.085	2572.23			1583.45	1200.36	817.383	3141.02	1978.44	1000.6
1711.42	2532.7	1789.92	1147.63			2300.4	1409.41	2433.94	3473.68			1814.78	1798.46	401.979	1220.54	1704.44	1773.48			3332.61	1677.19	1415.43	2030.33	348.137	881.981
1253.52	2089.13	3532.62	3454.96			3594.99	1810.04	1044.51	3319.69			1968.97	2446.68	1548.55	2578.25	1088.53	1190.17			2666.21	1855.07	1008.28	644.082	1496.8	792.836
1107.9	935.805	3473.6	2871.07			1248.54	1190.32	1084.27	1239.86			1541.15	2023.1	3163.09	1393.08	2696.73	1442.94			1030.79	698.984	904.11	1399.06	952.517	1177.93
2549.32	1919.61	2816.79	2494.8			1404.38	1638.91	3425.1	3047.98			3186.83	2196.81	1129.64	1258.96	1008.87	1434.18			2261.29	2458.16	2886.6	2273.29	852.606	426.359
1356.48	1039.48	3111	3613.46			3231.89	1522.42	1714.5	1453.48			1801.77	3203.25	1480.25	1022.78	2549.27	1098.14			858.054	940.86	590.758	1004.47	1172.5	1197.37
1304.95	2544.01	1934	1306.23			3042.56	3462.57	2404.67	3057.75			1980.66	2593.15	1450.54	2340.77	1602.73	3632.55			2697.89	2997.9	1595.9	3393.34	1274.17	446.172
2196.2	1135.8	1196.88	1135.11			1323.96	3505.35	1342.02	2327.53			1713.38	982.81	2001.04	899.702	979.56	1199.9			1623.62	3450.32	1380.21	791.866	3090.48	779.139
3452.52	966.69	1411.47	1875.89			1268.33	1193	2475.87	1231.92			1405.64	2555.78	2188.88	1457.4	1065.03	1446.89			1953.47	1788.94	774.778	800.773	671.952	539.429
3025.4	2051.11	793.715	3442.16			2889.37	1231.69	2094.63	3016.85			1405.61	550.682	1718.19	2344.35	1732.57	1482.61			2851.33	2665.47	1111.69	823.421	1693.14	1277.4
3250.18	1069.05	2422.02	2853.44			1443.05	1805.87	1846.6	1158.35			1865.91	982.504	1321.52	2055.65	818.734	1071.82			1621.43	1606.3	1301.57	1309.45	701.702	536.656
1398.01	2989.08	2593.72	2996.67			1729.29	1084.43	1679.84	662.973			2563.53	1455.45	3422.51	1280.29	897.562	667.693			1516.41	3379.75	1314.37	2377.53	808.061	1557.9
1253.48	1401.46	812.218	852.87			977.455	3407.18	1392.28	2989.38			2269.76	3511.96	3170.63	1048.42	2568.69	1900.45			2438.21	3609.28	3199.59	1738.69	987.797	1090.84
2887.36	2382.97	948.22	1635.04			2358.04	1369.36	2065.13	1805.68			2053.62	1181.04	1187.92	1953.31	2864.72	3187.58			2964.13	2214.99	839.08	2321.96	1234.15	1112.84
2481.65	2362.73	3473.54	2497.53			2025.99	3582.13	1615.86	3029.95			2555.94	2788.07	3177.37	1484.96	2912.29	1738.26			1744.52	2145.36	1791.24	1199.12	1983.99	540.236
1092.78	2523.39	3063.32	2752.48			2138.71	1507.54	1242.98	3352.66			1811.51	2478.24	1160.82	3072.14	438.989	875.627			3250.17	2298.85	1097.28	766.684	384.917	2177.09
1121.35	3312.52	1995.21	1429.04			3168.03	1244	672.156	2863.82			2595.93	1264.4	1431.7	2029.63	1464.66	1895.98			1412.44	1611.09	925.857	1344.91	1488.34	1169.67
2109.56	3090.38	2658.41	467.007			1308.67	1299.62	2667.39	3214.8			1835.73	1418.15	3210.18	1065.42	2261.4	940.541			1038.86	1306.61	1018.94	1123.91	2079.1	807.414
728.502	1573.75	1094.24	1814.34			1227.5	3100.66	2009.54	1409.96			3328.9	3449.03	1520.1	690.032	2469.03	1103.9			2534	3578.64	952.538	2683.11	2363.8	533.4
2898.5	1549.43	886.251	1688.24			1425.74	1592	2434.77	3135.26			3019.78	2052.16	1455.27	3345.92	1439.65	981.442			2741.14	948.711	1206.79	390.743	2268.41	953.896
1292.45	1977.84	1848.41	1352.41			2712.09	3080.14	3201.73	2612.06			3132.58	1556.76	1346.55	622.942	3381.61	1219.95			1293.6	3497.59	1333.5	908.763	3372.34	648.432
2865.96	3284.52	1724.95	639.807			2210.64	3320.14	1070	2795.42			3215.19	3598.92	1844.98	3265.62	976.726	1445.53			1307.93	3176.71	962.677	834.039	440.483	879.794
2116.43	2956.17	1372.83	3610.42			1203.52	2079.9	2380.11	3280.53			3447.26	3471.68	1822.78	1630.32	2777.6	810.565			2559.87	2846.08	1677.48	775.21	794.304	1029.1
1081.3	1813.83	1349.82	984.965			936.215	1345.68	1905.94	1560.54			3593.04	1663.09	1376.38	2963.02	3270.51	1513.53			1523.55	2444.77	992.077	639.298	1573.25	1137.27
2316.74	2081.44	2787	3278.47			1348.55	1205.41	2709.36	2618.32			3033.76	3154.91	2857.97	751.737	1567.66	727.8			1029.73	3647.76	2060.7	826.003	660.17	1250.02
2694.73	1376.99	1008.96	3506.98			3512.66	1617.61	834.741	3557.4			2665.33	1063.39	3135.38	2309.49	3121.07	635.552			1683.59	2915.76	962.051	1417.78	688.115	594.577
1371.69	3160.71	2098.19	1165.54			2945.61	3287.19	3385.98	1206.57			1052.03	2233.95	3129.71	2283.77	1333.5	1056.89			957.528	3001.58	1391.65	1075.93	1302.25	974.053
1666.88	1691	1426.14	1341.98			1461.33	1432.25	2033.06	2003.49			2062.42	1019.59	723.655	3645.69	2096.75	741.911			3241.61	1196.44	1140.06	2420.43	983.537	791.925
2585.1	3578.81	1388.13	2043.74			779.509	3029.93	1069.38	1200.26			2189.97	1803.1	1156.88	1588.17	1593.15	2058.26			2891.32	3530.11	810.286	642.205	1563.96	586.304
2626.32	1844.89	1760.01	1018.02			2836	1437.13	2212.68	1084.73			3028.94	1787.84	1125.43	3432.88	2870.98	720.824			3209.3	1041.8	1428.27	795.867	896.119	1132.17
2547.34	3576.95	1387.08	1384.12			1349.54	2283.51	1682.93	920.251			1205.53	2326.33	3566.07	1363.14	2614.79	2544.38			1332.66	2554.09	3121.23	1225.55	2690.3	884.029
3579.52	2694.47	2487.05	1491.35			3527.93	3180.14	3360.95	1201.87			3352.3	1158.01	2937.33	1588.61	3284.81	1271.81			2450.66	1158.46	796.661	963.598	1068.36	802.573
1439.23	1519.71	1830.38	3455.38			2619.73	3113.46	1279.45	1980.05			2256.22	2653.28	906.927	969.179	2293	2763.23			1761.54	932.257	3050.35	898.807	433.148	1094.85
1408.19	2539.95	1440.04	1180.14			1075.49	1361.33	1436.09	2901.49			2888.78	2164.14	2564.02	767.324	2688.83	1970.39			1696.48	3472.96	2814.93	750.554	623.848	1418
1456.4	2233.09	1572.04	1387.43			769.158	1253.55	1064.55	3227.93			3593.58	821.154	2552.84	1804.57	2868.84	984.295			895.161	1660.18	1975.23	1519.02	1209.72	876.336
1257.83	1363.34	2580.88	1215.45			2436.08	3207.91	978.338	2771.71			2639.13	2073.34	1202.03	3021.81	3168.76	1785.74			2971.37	2739.82	1244.28	388.846	1346.96	907.586
1056.42	2702.77	1717.43	873.855			3426.24	1826.28	1097.35	1265.93			1521.23	1251.11	2086.73	3640.8	934.144	981.148			3022.03	2171	3088.85	1030.87	522.285	1320.89
1074.52	1982.23	2171.99	3133.11			3385.28	3036.08	2323.81	2469.58			2974.47	2188.07	2953.15	1956.19	3094.9	628.874			1793.92	1495.57	1215.78	1922.27	1189.82	778.79
1376.69	2397.11	1739.47	1140.68			1308.01	1341.76	2874.43	2136.99			1995.9	1032.95	646.901	2702.06	814.126	364.803			1220.72	1102.88	1455.53	991.221	1401.22	454.643
1963.96	3343.6	758.482	1055.26			3272.75	1747.01	2009.23	1067.36			1746.33	1918.28	3398.47	1440.5	1067.4	923.933			2873.34	1326.47	1974.47	922.101	921.294	1607.54
	3583.04	1856.69	1626.01			1155.14	1381.18	1078.36	2970.78			2759.93	2686.22	2018.34	2056.46	2841.89	1466.55			2364.25	1415	3561.6	709.12	429.569	1943.23
	2204.54	3162.06	3075.15			2952.58	2173.61	1087.12	1993.52			1004.79	1354.59	774.254	2321.56	1684.94	2040.86			1429.81	925.867	1471.91	1085.81	760.678	522.171
	3170.78	883.849	966.398			1266.51	3465.55	1330.09	3327.91			3230.26	2773	2464.24	2249.68	3375.83	1158.01			2942.6	1287.5	931.637	2421.85	1375.21	714.714
	1458.79	3412.61	3484.01			1518.95	1640.01	3357.28	1583.81			2526.04	1323.78	808.742	602.078	1310.7	811.409			3168.58	1868.5	1298.81	893.482	565.079	644.253
	981.575	2142.48	360.103			2296.07	1200.21	1208.36	1629.16			3200.47	612.595	1626.27	2940.44	2066.67	2958.69			2385.52	2396.17	1352.86	1473.05	866.777	1277.18
	1817.8	1374.6	712.233			1138.13	2470.04	1757.7	1307.28			3243.97	1123.44	1094.6	2438.81	2403.21	777.639			1641.72	3031.71	1375.18	2322.55	1738.5	1478.96
	1540.09	2630.56	1374.76			1319.72	1862.06	3068.39	3247.7			3428.25	1094.44	778.078	1505.93	1142.33	1330.03			1396.95	1226.62	1333.27	1561.78	1403.29	834.077
	2403.48	2822.19	1617.88			2192.38	929.316	2757.46	2274.05			2747.02	2827.77	2711.93	2455.99	3112.08	1190.77			2811.4	1029.55	3140.27	906.88	456.761	955.094
	2451.5	2270.32	1248.67			2390.03	2249.16	2818.73	1860.33			2059.02	3313.73	1473.55	2516.97	1198.03	2843.12			2950.22	1574.29	462.695	2091.33	788.106	1292.15
	1299.41	2018.07	582.361			2931.88	1351.73	3218.94	1275.81			2115.79	3193.92	3590.01	1136.57	892.467	2707.81			1042.24	1955.08	627.762	2452.9	943.045	1452.14
	825.825	2776.7	2416.2			2256.32	3151.3	2779.96	3453.5			3378.42	1757.49	3059.25	1278.59	3592.43	2995.64			1209.3	2241.16	1409.8	2087.88	688.138	523.449
	1407.22	1286.99	2450.13			1667.65	1544.53	3523.73	2683.74			2521.33	1370.83	2121.37	1884.59	1039.09	541.233			1091.57	3193.81	1083.48	1060.12	686.355	800.672
	1209.54	1442.02	2148.72			1184.69	1372.86	1336.18	966.874			1319.21	2104.69	882.026	1061.55	2347.08	2736.02			1783.99	1564.58	3378.8	1268.74	2512.81	682.943
	2512.24	2801.92	1716.5			3166.21	3509.67	2985.3	2498.16			908.132	2868.41	1544.26	2065.08	1083.58	1466.46			1640.13	3521.2	3237.79	936.735	861.369	897.268
	2645.3	1871.09	2107.21			2878.89	1018.98	2029.16	2186.3			2944.14	1480.35	1411.97	1184.75	2055.75	1414.69			876.758	1959.12	1057.24	2137.09	881.687	370.062
	1077.78	3573.36	2520.48			1114.15	2553.96	2786.38	3146.29			2413.27	1943.47	1034.9	1626.65	878.577	2148.2			1371.52	2303.24	1083.4	3439.49	496.999	1013.34
	1209.23	3305.03	1669.45			1709.87	1435.3	1065.87	1772.81			1045.81	1725.94	2097.5	2427.33	2633.33	1774.94			842.06	1159	1352.23	2066.25	1259.17	450.461
	1245.95	2447.83	986.865				1348.78	2482.76	3300.69				2474.69	2018.76	2097.94	953.053	481.724			3039.89	1463.65	1461.22	1565.08	590.74	308.294
	1547.86	1760.61	1071.24				2032.78	1564.65	3624.67				2483.87	3426.19	598.358	1776.44	1159.08			3367.35	1009.71	1383.1	939.417	702.026	504.839
	1741.6	1324.94	1962.52				2366.68	1516.58	3002.95				2743.91	2482.8	1243.62	2850.34	2175.09			1216.46	1336.13	1775.85	909.181	770.361	1478.88
	3430.5	1646.15	3595.76				1153.62	1512.41	1777.25				2544.89	2492.55	1474.22	744.799	2541.18			1486.3	1356.83	1083.44	1774.47	819.573	674.4
	3239.79	481.188	498.366				1916.17	1510.05	2476.66				3120.3	582.817	3147.48	708.029	1633.77			1088.2	3100.48	715.089	1323.95	2788.14	1117.65
	1828.18	2628.54	3634.96				1497.46	2887.34	1189.44				1049.88	1683.7	3568.54	1608.77	2462.44			2484.72	1393.6	1424.44	474.275	993.973	2618.64
	1048.32	1901.25	816.169				3066.3	1903.67	1013.27				1283.91	933.643	1638.86	2861.96	1146.9			881.984	2102.12	2115.86	1169.21	1475.74	1618.83
	1991.19	967.31	2454.06				1415.26	1824.82	2670.63				1271.49	791.023	1642.68	1764.99	1079.02			1493.77	1800.98	3430.85	2145.7	1025.94	1210.89
	1464.47	3013.41	1200.26				2132.41	3507.66	3378.19				1290.01	2397.66	2465.02	2497.74	798.889			1112.88	2318.33	1063.74	634.603	947	1040.94
	2588.39	2227.56	1987.47				2645.96	3208.92	2210.21				1864.17	2767.38	2114.65	1813.53	952.119			3290.88	2751.89	1309.85	1564.95	1331.6	719.325
	3071.14	1565.97	1128.2				1397.04	1352.47	1685.31				1495.97	1881.85	3512.7	1142.3	1158.1			3304.75	2039.94	1194.4	793.26	1015.37	590.434
	1438.26	1036.61	1515.24				1190.37	1857.48	2309.52				2556.94	2094.47	984.129	834.62	1751.54			1814.69	1724.03	1892.41	1296.25	2087.85	1333.84
	1317.5	2002.86	2157.88				1609.61	2628.26	2859.64				1013.19	1665.08	963.236	2488.13	2132.48			1363.66	1213.57	1006.97	2301.47	1972.4	1052.3
	2456.2	2494.9	872.519				1130.83	1799.96	3498.24				3238.77	1645.81	2054.93	2071.79	1143.22			3507.11	1091.2	1808.72	1706.33	311.719	939.478
	1601.6	1406.08	1647.92				2249.16	1699.53	1854.97				2305.59	1301.12	1336.41	1037.4	2667.82			1454.84	963.917	797.342	791.182	815.704	2256.67
	2958.12	1655.61	701.049				2994.43	3065.81	1272.27				2820.87	1365.97	1261.72	1239.06	1417.95			1490.64	1671.43	1339.12	1523.95	1542.19	947.54
	3411.09	1676.65	1801.27				3576.79	2559.48	3214.26				2697.76	3630.27	3112.35	1418.82	1204.01			1117.55	1573.92	342.657	1105.85	394.944	1362.95
	2177.5	1841.64	1476.27				1911.4	1190.63	3170.54				3442.63	652.207	886.935	2320.24	2115.6			1101.54	1430.44	601.984	1291.25	1011.13	2188.34
	1340.83	1844.31	856.466				3313.98	3496.72	1768.37				1649.85	2903.28	2441.57	1590.85	2249.09			3482.41	1776.86	1028.43	1826.57	1082.25	574.522
	1411.73	2004.75	1722.6				2637.46	1591.8	3145.28				1291.79	2126.66	1659.78	2448.28	2862.09			1318.84	3521.01	1018.96	3427.37	495.427	486.163
	2379.26	2753.41	3183.56				1422.45	1461.38	1883.13				1091.1	3359.14	3326.31	1717.4	3412.36			1662.72	1571.49	635.55	1096.54	979.637	530.418
	2080.35	1658.3	1016.3				1857.47	1145.58	1458.21				1851.33	1439.75	3206.41	478.577	3371.58			2433.05	1115.05	1003.66	1510.95	1675.16	810.549
	3408.11	2755.34	2152.95				1250.34	3068.89	1253.89				1638.64	2765.77	2992.99	554.65	513.348			2628.85	2462.71	2668.19	620.687	865.94	1419.59
	2356.54	1488.58	3040.96				994.625	3409.59	3308.13				3327.08	1682.8	1430.87	1715.99	776.022			2426.12	1384.37	1710.12	2441.92	793.463	699.368
	1790.21	2063.68	1343.54				2941.16	2887.49	1212.02				1715.92	871.643	884.503	3071.7	2145.29			1028.55	1003.49	735.411	1413.85	599.379	355.005
	1131.84	1300.02	1223.48				1169.61	3392.43	2207.6				1912.1	1357.86	1475.41	2976.84	1201.95			2898.56	1522.03	2303.64	485.471	2493.86	1397.18
	2312.95	1311.53	1783.71				2360.25	738.536	3266.77				3198.93	1669.7	2291.52	3332.81	3642.47			1088.7	1651.09	1090.77	557.45	2313.62	1143.92
	1523.91	1875.53	1074.89				3123.47	1220.54	1392.92				2641.87	1841.11	2480.21	2266.46	872.749			1340.53	1478.55	926.644	1516.21	1033.08	754.003
	3173.17	2610.32	1361.13				1067.01	1315.56	2431.87				1921.33	3292.99	1477.39	2038.1	1221.5			1939.69	1443.22	549.983	1934.48	1751.49	965.497
	3012.32	1133.58	1044.34				3151.28	1954.56	3328.65				1785.4	1309.64	1418.19	823.208	2371.32			1909.28	1589.49	2265.33	862.336	2291.04	1596.54
	1880.8	3143.9	3447.92				1306	2901.59	3532.39				3581.84	2021.75	2478.08	1628.39	1343.01			3350.24	1391.93	568.251	1115.89	807.286	630.71
	1706.69	1688.81	723.683					3517.77	2833.61				2850.14	685.661	1831.43	1794.6	1686.23			2777.37	1173.61	573.364	1786.6	685.006	999.89
	1713.04	2724.42	3634.29					1389.94	1209.82				2533.91	3143.36	1184.15	883.386	2128.45			3471.46	1105.28	1045.11	865.324	2448.87	1314.84
	2325.09	1269.59	3316.48					1735.58	2865.05				2372.84	771.746	2543.45	1232.04	2102.02			2719.97	3323.43	996.884	2661.87	3353.18	1075.2
	1594.78	1895.12	772.427					2850.82	1146.14				3433.53	758.397	609.273	2115.94	1608.07			2524.44	3641.21	932.107	981.266	1014.72	573.464
	840.083	3535.91	3372.55					2305.55	1113.99				1152.12	1603.17	903.581	1340.81	701.704			2007.77	1465.89	1244.95	852.649	431.405	1029.5
	2928.96	3115.77	510.306					2896.73	1180.54				2719.44	1551.06	1298.24	3212.8	3191.34			3588.62	2785.11	865.21	1740.63	597.708	1040.15
	1312.98	1434.01	1243.02						1725.43				1068.49	2804.12	1779.97	1484.4	1168.75			2559.37	3564.17	2746.4	926.087	3526.71	948.562
	3289.42	2019	935.091						3237.73				3105.33	2034.41	1329.09	2803.49	871.582			2894.27	2881.82	1752.43	912.587	1000.43	630.381
	3105.63	2312.93	3427.81						3010.7				2103.91	2040.37	1655.75	1046.86	849.366			2723.83	1299.31	1275.22	973.772	2009.15	1137.61
	3379.33	1000.68	732.523						1131.22				3145.3	1802.75	1294.2	1324.11	2685.58			3120.59	1651.63	2268.37	2905.45	668.878	1508.67
	2555.75	1514.37	2994.54						2001.17				1915.99	1758	3426.71	1249.11	2181.61			1409.46	1253.9	2166.52	2141.19	1010.47	1313.88
	3520.06	1941.99	1916.69						3450.59				3546.89	992.868	3548.45	1355.88	2050.4			1437.52	1354.53	987.686	2580.08	622.108	606.33
	1595.02	3474.92	2740.29						2888.05				3430.59	1656.34	552.619	2963.66	967.862			1462.16	3003.89	326.944	1139.87	938.734	1071.52
	2241.7	1442.13	1421.77						984.001				3431.93	2871.19	2860.08	1258.61	2315.78			3549.81	1654.38	1194.72	1653.66	1323.98	822.789
		3258.83	782.467						1646.34				1729.06	3288.44	2359.72	693.12	1692.34			2586.98	1399.02	1948.47	2746.17	742.755	710.789
		3453.55	1491.63						2680.88				3437.33	2281.33	1649.1	3303.45	855.076			2938.3	1243.66	501.877	670.897	971.872	496.287
		1100.74	1555.79						2466.73				1139.73	1742.08	1266.65	3261.51	1958.26			1455.83	1414.71	1400.16	671.703	376.373	954.147
		685.844	1765.62						3056.93				1057.03	1360.83	2724.05	1964.37	2796.62			886.661	1405.26	1327.68	1086.09	948.157	901.311
		2591.66	2240.09						2079.23				2726.18	1455.44	884.482	2714.12	2816.49			2909.16	2563.47	809.79	857.862	862.862	1043.6
		2824.03	739.138						2427.63				3125.53	3420.66	2006.93	909.672	855.535			2042.5	2596.95	858.81	854.395	1502.37	915.503
		1289.37	1279.16						2636.21				2276.86	3493.43	3496.16	623.373	2404.76			1730.84	3348.37	1111.07	995.432	1158.2	964.798
		2122.07	2162.39						1287.28					3348.73	2523.24	1454.79	3468.29			1323.32	1037.46	587.735	423.19	1767.5	476.354
		2673.86	1094.98						996.911					2347.85	1579.68	1630.09	1081			1709.06	1887.08	623.412	800.547	1206.74	1657.91
		1631.92	2812.22						2532.97					1074.46	2380.98	3459.9	2192.59			2739.06	1360.89	1225.09	824.774	1319.96	1255.49
		3622.82	2127						2850.27					1811.11	2102.74	2455.45	3618.18			2466.27	1966.42	3468.58	945.018	1258.84	845.338
		2612.07	1199.08						3488.54					2344.38	1912.64	2837.41	2774.11			2468.45	1790.85	1427.31	1942.58	906.346	629.01
		1092.59	3426.47						2849.55					1737.59	1075.04	1025.46	2446.01			1604.68	1237.38	2759.88	962.473	1795.68	680.167
		1670.07	1848.94						1470.3					2672.23	1974.73	826.054	2786.01			1724.42	2733.58	908.87	1423.74	557.623	616.201
		1303.84	1341.46						1369.67					2399.89	1529.95	1275.24	653.136			1664.29	1870.7	1217.74	440.559	631.298	324.757
		3540.27	1519.36						1607.51					2130.77	1468.64	1322.07	1027.63			3043.5	1192.59	505.428	2506.81	1680.36	1126.15
		2743.41	1424.69						2458.62					505.814	1543.65	3018.98	1068.25			3093.02	2761.11	1254.18	492.543	1878.09	392.929
		770.258	797.325						3340.17						1767.37	945.432	1589.71			3155.5	891.22	1929.48	945.867	706.122	710.468
		775.333	2268.3						3257.14						3083.93	1761.18	1225.19			3445.79	3546.34	2660.89	3124.58	870.866	397.834
		1347.85	1684.43						2344.77						3470.32	2523.13	2292.55			2769.86	1809.72	2012.11	948.407	833.451	607.305
		2111.92	1058.64						1096.49						1621.68	1429.13	2762.16			2689.01	1565.98	2057.2	1552.02	454.536	739.397
		1517.6	3162.66						1569.57						2672.01	1342.07	2214.9			2410.84	3098.46	999.212	840.202	933.387	361.583
		1416.67	1916.55						1340.79						2372.91	1113.12	680.12			2814.74	2725.01	3072.8	1274.61	594.704	750.731
		3439.23	2650.36						3529.84						1863.08	2454.14	951.246			2891.41	2935.46	748.848	676.184	1001.08	571.128
		1697.2	2410.52						2304.83						705.321	827.395	2062.43			3458.58	3374.95	510.544	970.63	1423.97	2326.92
		1661.85	481.43						3153.57						986.864	2241.57	1074.84			1175.04	607.927	1063.45	454.162	2427.58	533.126
		3242.29	3363.52						3642.87						1392.11	1040.41	1651.65			1327.55	2498.95	1174.23	724.399	672.887	547.528
		1809.09	3353.45						2366.12						1338.4	2657.56	2154.74			856.269	3207.6	1261.8	751.631	462.009	607.857
		1126.34	2454.55						1906.87						3620.33	1045.42	1527.41			2182.91	982.494	2566.55	2031.04	487.38	2741.24
		3005.27	1319						1558.22						1408.74	3278.03	3261.98			1446.21	3204.34	944.327	891.047	2117.74	820.012
		2510.97	1622.43												1778.87	2403.64	693.374			2442.84	3129.4	1139.68	1187.6	650.958	1093.86
		2810.61	1751.89												3319.84	1064.79	919.812			2943.36	2102.74	992.499	1343.86	2946.91	3487.07
		1194.92	1662.75												3207.22	1258.14	1521.19			1202.53	1086.08	846.29	791.763	1343.63	927.456
		3483.07	1770.13												1116.49	2734.31	516.747			2730.64	2148.63	975.921	635.412	751.483	1102.98
		1342.28	1329.96												3577	1675.66	3196.16			2325.97	2827.74	1030.32	1127.34	1054.73	2163.26
		1730.15	1159.78												2025.51	2909.22	868.534			1420.74	1370.1	933.241	1891.96	551.417	915.198
		2192.69	3095.34												1221.58	3577.21	539.998			1256.86	2049.22	1247.09	1475.27	682.763	613.43
		3626.81	1348.29												1836	3276.19	1714.2			2515.87	1787.26	968.425	1789.03	1055.75	995.23
		3284.28	2667.57												3180.47	2681.83	3640.57			2115.74	1878.78	1004.49	809.039	589.268	905.105
		1059.84	1266.53												1190.38	2984.61	2902.67			2072.85	3290.59	3169.18	1948.23	1533.74	763.311
		1280.57	1479.6												1008.23	2774.94	1180.8			1266.5	2713.94	1794.01	2518.71	679.136	250.467
		3292.7	1867.96												2719.37	1121.32	2344.92			2030.32	1677	2499.48	757.722	1979.74	1583.22
		3571.05	1804.35												3579.43	2030.69	3243.78			2059.91	1480.66	1538.29	548.429	2458.04	664.995
		2145.35	806.101												2268.64	2906.29	2199.67			1177.38	1217.93	2203.26	1019.49	803.762	727.717
		1726.28	2423.43												3229.82	1191.29	918.28			2139.4	1182.26	880.216	1834.83	1388.87	1332.74
		3635.42	1861.36												1748.28	1273.02	1948.86			2344.87	2276.63	1838.75	807.598	2026.6	3163.3
		2546.46	1545.64												860.234	2814.2	727.834			3121.39	2553.41	865.415	629.85	1048.21	1840.53
		733.933	2814.54												826.233	2560.95	2278.93			1784.42	1062.02	767.313	821.195	2283.09	602.692
		1317.06	2589.3												1390.04	651.735	431.209			2952.08	2804.04	793.57	1000.55	1334.06	701.855
		1444.33	1271.51												2505.45	1758.11	835.823			1390.7	1108.36	403.799	578.853	1104.14	665.582
		2170.45	3165.57												2772.21	2773.8	1530.72			1170.04	1325.12	698.594	1190.91	2306.35	2161.63
		1013.65	662.9												2158.35	682.947	1758.46			2063.5	3026.51	2697.38	2760.09	2933.17	424.062
		1649.12	1533.78													3503.65	3611.12			1097.28	1076.62	1078.99	2516.66	718.875	1280.93
		2625.43	1702.18													791.321	3271.66			1720	1442.23	1906.2	500.499	1136.53	489.615
		2000	802.005													751.315	3487.07				2829.58	1297.92	1059.45	1698.78	590.619
		2847.85	1118.74													2582.43	2673.25				1349.29	1487.96	2743.51	2156.12	668.53
		3596.91	1553.54													1852.33	3530.42				1660.53	1346.53	1179.12	1073.23	784.989
		2111.36	1027.9													1233.27	1225.35				1418.47	642.283	912.162	2083.42	860.016
		3415.69	1678.74													912.339	1377.04				1168.82	853.614	599.632	453.012	660.965
		3453.63	1906.45													2685.28	2171.62				3551.17	381.938	2240.5	939.466	836.378
		1916.5	3061.56													928.421	1490.37				2691.09	664.415	835.587	2771.15	1045.69
		965.429	3221.11													636.754	921.209				2974.43	1323.26	2485.88	369.014	1098.71
		2507.69	1911.47													1597.49	3507.29				2592	1020.21	623.936	1413.47	614.254
		2721.05	3336.88													440.301	1960.22				1094.15	684.086	1133.63	1317.77	1129.72
		1477.67	1935.2													2297.46	544.47				2946.91	2544.94	934.092	686.673	871.385
		726.091	1598.32													967.18	1904.06				1922.79	2902.41	1056.51	3057.54	457.501
		3358.43	1055.86													1585.82	1932.12				1439.56	2039.17	1176.66	1325.66	642.321
		2779.5	1439													1444.32	650.111				998.648	2729.7	2054.15	3107.86	1734.53
			3495.04													2468.7	1833.94				2039.28	3584.01	2668.44	806.416	967.899
			817.378													2369.9	791.191				966.174	1820.35	1019.39	882.533	2248.99
			1751.54													1574.87	3240.65				2041.8	1111.59	1352.04	965.642	568.329
			1566.65													1774.41	1857.25				909.781	2744.4	719.103	782.695	1329.23
			2421.99													3244.97	857.091				1496.12	1692.01	1774.32	970.094	745.73
			3646.04													2058.49	1007.1				3155.04	1558.55	2063.17	741.357	659.993
			2831.57													3448.99	1651.76				1998.89	940.35	692.475	1281.86	1647.28
			3400.27													1728.29	2788.43				1465.22	2759.17	1301.34	920.759	3220.27
			2282.42													910.979	2940.08				1038.7	814.875	1009.69	849.007	859.707
			937.392													1563.44	2511.98				1151.25	424.804	1852.46	699.084	1839.4
			2158.83													1497.76	1063.01				3079.38	761.967	1130.41	3300.01	862.752
			947.023													1297.26	662.224				3037.19	677.458	1749.82	1301.57	1034.14
			1880.3													2749.41	2001.83				3422.21	395.987	984.115	2815.82	852.311
			896.77													1763.1	2575.47				1509.14	3279.77	1053.1	896.797	874.786
			1431.5													719.572	1174.3				2196.65	1074.88	674.393	801.662	763.942
			1731.16													1390.56	1971.79				3006.92	2584.28	456.948	1027.12	1250.18
			1074.88													1297.63	1532.06				1293.76	3514.82	996.448	580.829	447.246
			3144													1031.16	3521.84				1360.47	625.305	1470.51	933.613	587.41
			987.43													3265.41	1057.42				930.078	776.654	777.258	703.207	1074.18
			1437.22													3132.25	1847.45				3483.43	2075.05	615.568	947.149	2566.01
			2061.62													3316.61	1391.34				1767.53	1022.51	942.089	1459.54	3314.72
			1900.76													2986.47	984.06				3216.78	2071.02	621.913	781.3	2624.5
			1047.03													2966.12	3505.77				1123.98	2900.07	3316.51	501.108	434.77
			1249.88													1143.28	469.249				1062.59	1675.52	2544.9	807.067	498.439
			2311.43													1355.62	3179.91				2464.89	1092.85	1224.85	658.289	661.308
			2647.7													1631.8	679.845				2309.59	1284.31	691.863	1800.99	477.303
			2448.93													1503.48	2282.44				3425.36	3422.99	669.064	487.461	1194.06
			2592.51													1606.41	3161				2376.56	463.02	1685	499.132	880.944
																713.454	1068.71				2356.93	1467.05	800.868	1343.68	655.749
																1530.12	953.708				1033.65	3003.55	377.679	795.466	941.063
																3413.76	2023.4				2315.31	1054.39	1007.95	2452.09	927.614
																	1215.31				1534.27	3363.92	1126.16	366.498	735.333
																	1640.94				3542.96	1306.33	519.843	622.072	1088.18
																	824.723				563.44	809.584	1647.67	678.425	694.866
																	1739.69				1776.51	496.885	1557.84	418.58	1756.55
																	1782.76				1686.32	2449.73	1265.25	695.773	828.477
																	1251.69				1056.5	1083.94	700.032	1294.95	2626.86
																	982.604				1883.44	2040.61	945.943	547.307	854.308
																	1345.55				1582.66	748.469	1975.13	3322.65	558.568
																	585.236				2107.84	1025.71	933.048	244.516	426.228
																	646.627				2717.99	926.575	497.273	565.271	664.481
																	1194.74				1699.34	1870.04	835.361	2069.77	1806.63
																	2003.01				1024.64	1299.26	1000.81	657.795	456.916
																	1634.95				2435.8	949.666	1371.08	344.949	932.267
																	860.507				2066.11	2134.89	2531.97	563.116	552.077
																	1668.32					2061.88	1334.05	1236.84	729.777
																	686.2					1781.71	692.458	1464.9	374.251
																	2541.79					1775.72	1048.34	475.187	700.952
																	639.971					1063.29	957.582	1518.44	1055.5
																						2284.46	478.294	346.328	1143.43
																						2833.28	1214.5	3410.61	552.434
																						1284.27	1905.99	797.429	307.118
																						1977.61	815.501	719.572	1319.88
																						1239.77	3302.9	3288.89	1152.6
																						1558.78	2789.2	1204.02	643.738
																						1064.54	442.123	829.497	1034.9
																						1391.94	904.402	1044.63	462.719
																						803.617	1070.6	1811.05	992.784
																						1151.67	1587.73	1814.32	650.028
																						683.465	1689.59	560.733	541.87
																						1480.66	759.282	3032.5	633.382
																						2140.54	1076.5	1758.5	789.088
																						1059.92	1171.09	2090.77	471.693
																						2664.12	733.614	705.055	1261.29
																						890.924	1738.3	943.704	2069.28
																						2951.99	1966.46	2295.06	452.68
																						2880.05	1614.36	481.91	933.565
																						1225.23	405.654	872.305	960.799
																						1233.08	1242.75	982.588	2743.81
																						1616.11	764.759	894.371	1230.87
																						1672.47	1302.39	483.794	645.025
																						754.349	1238.53	2676.02	1164.98
																						657	2467.55	872.556	442.284
																						989.484	648.317	814.717	1271.84
																						924.684	1162.87	1132.69	1331.48
																						1243.58	1253.17	863.571	437.73
																						2021.64	710.774	259.677	1410.53
																						1849.64	1374.56	566.587	696.354
																						702.489	960.737	3135.01	1171.1
																						1357.85	1110.85	2500.71	455.311
																						1778.26	3474.19	1164.12	688.026
																						1178.16	1634.84	3229.34	897.478
																						3093.33	429.069	914.683	559.407
																						1520.88	501.709	815.865	964.45
																						1499.49	582.805	328.702	1551.28
																						838.231	1560.54	2492.28	978.696
																						3057.54	1772.43	631.379	755.673
																						1306.3	1352.91	1343.4	903.794
																						1723.25	1515.73	1734.04	991.316
																						1298.59	782.112	718.319	762.62
																						2270.86	822.278	1088.26	1849.63
																						1521	557.187	1058.26	894.285
																						942.337	1512.89	667.41	705.628
																						932.087	1288.28	2122.09	635.052
																						1240.22	1073.54	1270.22	611.649
																						3101.35	646.052	2672.53	299.113
																						2272.73	582.66	1698.34	1051.44
																						729.895	1489.66	2451.08	752.909
																						917.373	1398.57	2985.41	934.628
																						833.606	990.378	1153.57	2153.1
																						983.335	581.796	669.149	272.98
																						725.801	2206.44	740.573	925.348
																						1628.89	939.324	788.336	804.499
																						1268.52	3404.74	1862.88	613.227
																						714.665	1966.87	838.481	791.781
																						1297.31	2722.87	2488.59	655.558
																						1895.44	1070.3	1108.66	1104.44
																						1167.22	478.069	848.581	523.523
																						1752.85	974.818	1960.24	494.714
																						1658.93	2791.79	1747.58	472.577
																						3403.76	857.567	633.826	1373.99
																						1491.23	2632.69	953.376	946.154
																						959.936	1173.05	1897.12	1872.26
																						1129.62	772.574	1002.66	623.451
																						2652.08	1167.89	2196.62	633.042
																						970.182	1170.94	815.057	955.408
																						993.839	2591.19	1496.63	1153.65
																						1694.8	729.711	946.16	1005.02
																						2361.73	711.994	736.662	490.563
																						545.225	503.708	616.302	1641.45
																						1000.11	625.88	1446.44	429.242
																						777.789	1501.55	1466.39	331.226
																						3133.84	790.817	1249.33	595.504
																						1456.82	2515.99	1438.76	1212.19
																						869.198	1787.91	392.062	1207.55
																						745.628	628.549	931.78	792.86
																						689.636	462.042	565.421	607.117
																						2306.15	814.127	719.736	470.741
																						600.709	1020.14	972.551	1711.58
																						1336.22	2114.94	852.94	637.868
																						1222.65	2081.32	719.804	747.439
																						1556.12	2200.97	454.088	1145.27
																						463.32	803.975	563.715	776.298
																						3257.05	1802.4	625.017	1399.19
																						905.134	728.434	1829.42	447.917
																						850.579	1065.5	856.429	345.67
																						1059.76	1750.34	1625.93	622.919
																						1278.49	460.011	554.986	789.467
																						1245.21	2303.05	1730.31	1340.92
																						1011.33	706.921	960.545	867.045
																						2536.14	1961.1	2087.92	943.013
																						1315.62	498.89	460.396	889.26
																						2009.65	1011.42	550.944	1066.12
																						2409.28	2778.68	508.587	886.216
																						815.776	915.537	1744.98	1042.2
																						3167.25	739.648	1313.54	1741.98
																						3531.53	1335.24	719.56	750.622
																						1086.99	553.54	1307.8	607.091
																						1217.25	985.536	411.981	676.802
																						622.286	2286.75	2868.06	662.379
																						1024.47	1585.25	597.374	1159.08
																						2374.65	601.239	851.658	355.719
																						1193.59	840.677	2385.21	1255.37
																						2712.63	888.42	949.855	1052.77
																						994.514	1741.71	399.648	1105.33
																						1300.17	681.584	1302.35	544.848
																						1753.88	727.94	679.378	628.106
																						1152.41	2533.19	546.074	1898.25
																						482.249	1367.87	728.115	493.305
																						1018	822.344	1373.09	480.634
																						808.325	2679.21	1340.89	822.844
																						899.929	837.93	943.711	1247.14
																						837.974	1315.35	3390.85	731.925
																						1203.71	645.5	751.479	687.877
																						774.593	1419.33	901.496	1102.19
																						1397	1494.29	1321.83	913.519
																						773.139	1812.18	331.12	312.073
																						655.705	1245.5	1346.46	580.755
																						1127.36	920.967	1482.75	473.643
																						2253.09	1313.74	1458.9	1363.02
																						1791.8	2218.11	1917.3	1019.18
																						1003.3	3543.02	844.591	1039.36
																						925.511	863.298	738.905	1381.52
																						540.778	1011.08	886.161	873.723
																						944.076	1154.09	2580.96	1595.75
																						2079.71	2190.98	2878.1	721.89
																						3499.71	564.241	403.192	749.448
																						502.719	3278.8	1082.51	1233.53
																						1196.89	1185.24	814.127	833.896
																						2024.86	965.108	1386.09	1612.22
																						1888.85	660.632	773.606	710.78
																						670.417	1030.2	2111.08	670.082
																						1044.99	454.994	639.365	820.304
																						2149.74	587.739	1044.64	1128.68
																						1226.34	1168.38	1749.02	806.446
																						630.05	1586.92	537.85	404.012
																						1345.06	2747.94	1415.22	750.725
																						1960.41	1294.32	886.272	1192.37
																						1410.12	1030.03	550.559	644.357
																						1580.15	564.871	508.429	1176.85
																						1085.82	2864.35	782.679	747.577
																						941.205	1502.77	919.128	656.386
																						1043.1	1049.76	1169.53	784.476
																						1394.94	1028.56	890.144	1072.57
																						1146.81	989.235	706.213	604.244
																						668.95	1030.66	1090.94	2193.89
																						1735.61	690.156	3221	435.19
																						899.08	3140.51	1132.11	1071.11
																						1364.7	977.615	987.626	1297.57
																						904.69	965.132	863.671	1215.74
																						1581.53	2444.49	659.825	504.808
																						2292.78	903.571	953.049	650.944
																						977.121	2907.62	460.167	598.343
																						2242.62	2067.78	3425.78	764.456
																						815.291	727.183	925.333	1003.12
																						1145.86	1591.76	600.907	625.089
																						912.898	860.827	624.176	2337.02
																						1742.04	1755.58	1528.06	303.305
																						1745.62	497.108	828.331	548.024
																						1025.78	1897.09	431.505	1062.81
																						2966.23	1019.65	1942.63	1027.19
																						970.924	481.184	1177.74	861.509
																						898.83	2669.37	563.61	658.923
																						690.2	1326.41	1808.75	970.934
																						2703.05	2119.73	1052.46	298.114
																						1108.47	1432.86	3022.37	1457.97
																						1373.34	783.835	962.306	891.361
																						899.293	615.121	3251.65	1170.53
																						534.778	1517.74	830.983	2333.2
																						2676.77	1244.2	712.348	1720.58
																						3599.5	736.989	979.375	751.57
																						1024.62	1087.87	2820.94	668.641
																						2014.36	693.717	1363.73	2604.51
																						698.616	521.586	3079.9	828.014
																						1164.96	1004.8	1293.53	1098.53
																						536.742	494.64	804.616	2910.2
																						1667.15	1177.42	1167.6	566.608
																						522.481	1112.05	1143.32	810.618
																						1454.76	3612.38	310.738	1175.91
																						1760.56	2350.57	2117.57	837.084
																						827.343	691.82	1187.06	334.782
																						2100.06	1256.57	1117.77	802.688
																						1310.49	1712.73	3140.06	1481.28
																						989.612	2949.39	1535.07	673.914
																						1877.34	712.586	1058.05	2524.51
																						878.345	534.531	3565.42	715.695
																						1806.56	851.644	1204.15	2774.3
																						633.673	977.965	1288.62	801.492
																						1732.81	1398.61	723.55	712.737
																						864.873	800.334	732.812	1528.28
																						656.293	1216.31	1249.94	1002.89
																						711.64	1132.52	766.239	889.514
																						985.51	2008.93	706.389	695.365
																						885.255	1143.08	802.985	1004.05
																						1356.59	617.26	1650.49	1066.05
																						1668.18	1588.54	1066.9	1314.95
																						1369.88	1460.97	1271.75	1632.85
																						1314.14	534.681	1161.24	1408.21
																						1543.74	857.455	1880.31	712.061
																						668.186	900.667	1129.89	1002.65
																						1047.3	1422.93	744.828	1168.42
																						1650.6	3256.9	461.866	732.339
																						3073.65	895.422	1045	689.392
																						1060.3	2887.17	1220.8	445.143
																						751.102	2786.12	458.522	980.278
																						1259.91	1375.86	557.061	660.214
																						3028.09	2002.05	720.109	895.183
																						991.492	1007.5	1390.91	745.384
																						1279.98	1843.82	837.481	2395.83
																						666.767	738.274	1077.67	636.082
																						584.74	752.514	617.91	357.149
																						987.184	678.458	538.397	1155.14
																						1674.81	486.896	2694.14	1418.19
																						856.736	2312.94	1139.2	669.95
																						1180.27	3289.31	480.698	1295.43
																						3383.42	2058.5	996.497	416.577
																						1149.79	664.669	640.491	1433.86
																						400.75	1993.29	520.208	499.173
																						1581.44	2277.56	962.481	633.302
																						2679.48	1335.59	771.932	907.423
																						965.222	1285.13	829.474	3345.15
																						1265.1	2821.85	1601.19	1031.41
																						867.863	553.544	1011.49	769.734
																						1460.44	890.722	699.898	1786.42
																						1050.51	3346.63	761.214	592.658
																						2611.26	2631.6	624.79	350.148
																						643.483	908.963	3182.55	527.719
																						1340.4	1098.04	2417.01	468.518
																						2063.16	2937.79	843.217	624.281
																						1793.77	660.995	3470.27	721.068
																						1214.03	636.964	1018.87	1066.52
																						1477.13	608.721	602.722	667.947
																						978.868	1786.11	375.854	827.775
																						3368.54	2287.32	1652.48	957.318
																						1082.25	434.723	775.409	851.499
																						716.796	566.033	2221.01	593.086
																						2890.07	1395.57	693.454	632.917
																						678.486	1434.24	933.112	973.668
																						3240.6	1859.57	1421.01	491.45
																						2230.91	729.648	762.826	1139.54
																						1383.1	831.704	944.49	777.436
																						1647.5	892.776	404.493	589.098
																						1534.22	1879.2	919.208	2093.08
																						2163.22	2527.13	1218.68	1472.37
																						3331.69	792.391	1331.12	2926.27
																						1090.44	1277.97	1257.22	988.509
																						1364.95	3013.56	838.033	732.392
																						615.623	1052.28	2371.79	621.352
																						577.862	1349.88	1299.41	1234.96
																						1989.06	998.844	870.912	1102.53
																						1792.87	996.27	529.427	1178.14
																						760.345	1482.86	1045.28	510.647
																						1947.37	2877.49	948.024	1527.93
																						2899.24	349.013	279.618	2521.52
																						1006.1	3352.5	844.424	556.144
																						2688.8	959.333	628.198	2979.98
																						3552.83	2037.64	678.094	700.568
																						948.214	1077.36	1050.65	1907.95
																						639.195	845.807	960.138	530.666
																						1335.83	681.888	1800.54	1029.18
																						3361.11	1699.54	643.782	3365.44
																						1326.26	2449.25	442.311	985.61
																						1460.64	755.843	2587.47	1561.85
																						902.484	1138.64	632.476	1022.39
																						2555.24	1518.6	1037.28	1493.14
																						1390.63	416.162	530.804	823.018
																						1578.77	1025.48	725.428	508.364
																						1220.42	1613.36	2149.02	777.207
																						360.918	956.004	1628.62	513.907
																						832.25	539.285	2036.08	1427.64
																						1139.1	2391.43	3440.04	578.921
																						1357.27	1516.01	1125.51	720.727
																						2720.06	1082.44	352.11	737.35
																						782.509	1986.99	758.327	1376.43
																						986.099	2444.98	927.364	543.285
																						1320.12	2882.77	593.171	732.613
																						2133.46	1085.94	1164.67	1808.98
																						1627.78	844.895	592.548	995.749
																						2901.9	1203.91	947.909	913.541
																						1807.47	852.724	1029.99	686.915
																						1274.39	605.535	2992.38	2810.34
																						2172.78	2407.35	1067.73	644.57
																						857.221	693.463	2242.31	788.374
																						2542.8	1254.54	903.942	1197.17
																						1179.36	3153.92	1263.02	470.234
																						1411.51	958.465	697.142	374.471
																						2863.27	1989.62	608.597	669.831
																						1650.97	672.715	1399.89	1622
																						1316.79	594.889	562.526	695.776
																						1352.34	553.909	1359.72	3042.87
																						820.939	1070.07	380.557	679.026
																						773.381	1845.37	1354.38	332.044
																						2544.62	990.103	887.682	1133.87
																						1903.15	947.96	709.566	577.274
																						2194.42	1478.32	744.681	630.694
																						1727.69	715.2	1040.69	1174.6
																						3089.71	584.127	496.73	1025.77
																						584.107	750.067	969.264	548.583
																						538.435	1095.96	641.444	522.657
																						1043.19	1531.99	1087.84	1616.6
																						1196.89	1481.92	602.915	591.41
																						1065.35	1638.92	782.411	508.454
																						1066.43	992.83	872.475	560.37
																						541.088	891.956	381.125	901.609
																						1833.53	1079.52	868.6	909.922
																						983.215	1040.73	714.767	589.752
																						1330.6	890.579	1936.17	898.535
																						1075.31	1035.12	822.12	631.963
																						1239.83	1449.83	568.674	1186.97
																						1551.85	1038.92	854.036	986.079
																						2585.54	955.141	664.63	1328.38
																						2533.8	639.387	620.984	1608.14
																						525.464	1362.67	706.687	834.021
																						1600.72	773.878	545.929	1218.69
																						2538.6	1462.85	949.833	739.865
																						692.549	1430.76	2409.37	990.759
																						2789.65	1229.6	625.673	563.379
																						1378.45	530.834	379.805	527.278
																						737.721	1280.44	596.218	544.351
																						1588.21	980.816	1379.1	553.47
																						1662.85	957.73	1815.4	1083.8
																						858.822	789.669	1409.89	483.766
																						1510.48	2662.01	675.603	509.403
																						727.783	1144.47	731.824	666.753
																						955.506	1144.99	1165.49	600.323
																						2048.27	636.476	698.211	531.812
																						2632.37	1665.84	1091.6	984.798
																						886.556	1728.59	640.601	1058.21
																						2408.82	1990.49	841.4	1305.59
																						1183.05	650.158	1290.83	887.399
																						1658.23	1316.68	945.396	651.951
																						921.619	1029.44	416.878	955.49
																						2595.36	1008.19	805.967	1039.91
																						2782.75	1129.52	1454.36	428.961
																						1809.88	1643.77	721.43	801.292
																						1989.75	873.684	1134.21	1974.94
																						2902.65	877.89	1475	3252.15
																						2383.34	583.31	2352.78	351.069
																						1055.09	577.338	1906.75	1067.87
																						2337.51	1678.78	697.476	1502.01
																						3235.21	1343.82	1259.74	1435.11
																						2043.29	1045.83	1668.06	1030.96
																						1181.06	1425.6	1138.44	939.925
																						1868.42	587.419	1593.05	3047.81
																						1012.51	947.42	1291.53	1058.5
																						664.365	2776.97	2817.9	640.513
																						1165.67	1110.35	888.816	1809.67
																						1039.87	674.296	1507	632.083
																						1632.6	744.236	670.633	483.027
																						3164.4	867.996	1123.72	1804.65
																						512.545	438.376	644.559	1237.01
																						2251.41	1374.1	1039.61	1010.02
																						1033.55	2728.5	777.888	526.737
																						959.752	2553.94	690.715	721.297
																						716.587	1012.21	1022.12	860.711
																						2817.21	2976.44	926.315	2476.26
																						1062.72	806.523	1798.75	552.813
																						1065.31	586.55	1130.36	677.886
																						1855.81	1622.3	3519.55	793.416
																						1570.75	917.705	1432.61	1421.54
																						1094	1145.13	2325.82	532.886
																						3102.85	1638.75	1748.23	1671.63
																						1562.87	1530.22	632.857	571.958
																						872.971	1678.83	947.46	1327.82
																						465.421	1209.72	2791.59	882.517
																						3117.7	948.7	733.26	374.696
																						734.344	3267.31	2355.3	954.026
																						2090.99	1862.88	864.778	1437.45
																						866.767	547.858	656.553	1386.16
																						829.61	1788.86	1384.88	531.847
																						2725.31	659.027	526.561	481.418
																						1048.05	635.809	929.702	1034.49
																						882.031	1093.46	513.495	476.255
																						1040.3	710.821	546.703	780.282
																						954.426	821.094	1811.85	3539.04
																						1169.16	1376.54	1786.23	598.393
																						1370.31	1251.03	872.229	1489.37
																						1284.42	1954.42	630.794	693.395
																						770.019	614.552	871.56	2982.35
																						1100.92	1550.09	3157.62	1047.46
																						2483.9	1053.44	1962.86	859.06
																						745.443	981.67	943.82	1236.37
																						835.596	746.818	665.099	1241.84
																						778.278	2761.28	550.209	657.591
																						2042.95	1281.72	1512.66	520.389
																						1350.09	477.375	1958.49	1056.15
																						3199.6	1443.52	1532.08	1820.44
																						899.201	833.523	540.894	1046.6
																						2706.79	1713.41	838.201	1637.02
																						619.765	772.353	1440.43	450.568
																						1327.96	555.387	1115.76	1058.86
																						2855.6	664.527	1763.54	728.589
																						1259.67	874.993	339.966	482.588
																						1394.82	1253.48	914.173	1065.63
																						1410.94	585.368	3120.73	420.558
																						746.928	808.738	643.892	1108.4
																						1027.82	2695.59	751.042	1134.19
																						1185.24	1383.43	1076.09	910.275
																						2748.47	592.97	2176.75	521.871
																						674.354	1061.02	1356.53	291.42
																						1712.22	2428.41	510.184	659.409
																						2021.69	773.589	1422.58	1066.32
																						517.041	1216.21	2507.84	672.179
																						1138.7	2394.34	2246.97	567.95
																						3106.79	1738.29	726.951	508.376
																						821.394	724.229	1806.89	916.584
																						1049.21	1782.96	2129.26	428.393
																						852.704	1392.28	1695.58	629.435
																						2770.03	1585.15	719.609	624.161
																						1393.2	1124.6	1351.08	2064.72
																						990.566	1425.78	428.738	1644.8
																						3402.14	839.635	1163.34	603.541
																						885.632	2032.51	996.808	957.893
																							2330.98	628.209	590.411
																							939.574	1054.77	2726.65
																							699.496	361.104	615.685
																							1045.71	1386.24	963.743
																							1126.24	540.478	766.429
																							898.389	319.779	779.445
																							784.161	1531.47	1080.53
																							728.935	1093.01	1377.62
																							863.339	534.339	1274.18
																							1502.5	514.944	905.845
																							1169.21	1154.29	2147.38
																							1030.22	830.188	2085.69
																							1041.3	2261.83	1111.74
																							1047.04	863.767	3028.3
																							929.984	1029.41	723.065
																							980.283	655.565	642.827
																							915.314	1014.84	1814.46
																							1608.7	1051.36	978.237
																							1369.72	879.782	415.915
																							1625.89	1199.25	1449.23
																							847.036	970.95	651.255
																							1440.87	960.795	1369.67
																							2073.98	1739.74	691.555
																							1453.9	552.841	463.377
																							889.348	902.204	1019.82
																							924.673	2432.47	646.748
																							1326.39	1090.45	1067.33
																							1000.34	1174.81	921.831
																							1115.02	1019.94	745.181
																							1577.04	669.586	812.296
																							650.512	681.9	712.978
																							488.877	849.855	1074.84
																							1770.15	2859.65	1074.89
																							742.317	919.17	641.732
																							750.89	1608.34	1821.47
																							1030.64	831.095	473.23
																							2721.98	629.21	821.105
																							1798.01	914.813	554.587
																							1266.56	993.911	1351.47
																							2901.28	855.824	899.444
																							505.745	946.88	508.788
																							1391.27	3621.2	926.383
																							835.171	1043.24	480.905
																							2076.35	631.701	2496.49
																							2370.49	1457.75	899.596
																							2055.87	791.244	596.493
																							1870.42	1015.99	1113.52
																							1892.18	583.685	640.936
																							1593.61	1918.91	2018.76
																							1122.61	3512.76	1525.59
																							1566.77	1176.54	982.991
																							519.331	1621.37	775.371
																							1524.17	1670.62	1479.54
																							1767.12	963.755	464.579
																							324.975	1317.9	1017.98
																							722.538	1072.52	1336.08
																							1706.67	1540.66	2643
																							1002.65	819.958	630.673
																							945.777	801.962	609.075
																							1251.48	776.233	878.612
																							1292.07	2461.3	693.831
																							1086.56	940.451	829.841
																							1037.26	650.695	692.824
																							397.962	3244.5	506.112
																							1046.01	526.824	713.813
																							825.204	1138	923.78
																							1229.18	598.835	946.054
																							1114.16	1584.72	1467.49
																							910.54	646.137	3269.7
																							2119.37	1746.99	1005.28
																							1198.27	1112.95	1051.29
																							776.651	1111.63	902.991
																							3259.04	1837.91	507.327
																							835.253	1126.92	759.64
																							679.993	1042.02	623.768
																							761.756	1500.95	2505.29
																							2946.03	534.263	1643.65
																							785.01	752.157	1485.45
																							1231.49	1041.39	850.908
																							1276.26	1338.73	616.386
																							2299.82	859.467	1270.24
																							1118.49	1345.53	2833.06
																							855.704	957.492	975.889
																							2497.81	1097.88	602.259
																							2408.11	866.933	397.778
																							3151.84	821.727	717.208
																							1096.08	1025.93	773.077
																							1374.81	3301.34	1540.43
																							1624.3	3146.02	2353.53
																							817.578	2547.05	636.623
																							863.611	769.526	677.446
																							742.424	433.148	584.714
																							1643.11	1392.39	687.225
																							1285.61	1576.14	649.507
																							707.35	553.897	1238.71
																							779.418	1071.45	871.967
																							2559.51	891.851	1449.64
																							1496.49	2114.69	870.412
																							1240.58	870.324	968.899
																							1478.98	703.033	1623.26
																							1016.68	758.519	682.019
																							2440.24	1331.5	608.212
																							1160.88	3357.56	451.637
																							853.944	2477.78	614.064
																							630.942	473.437	553.591
																							1285	802.361	805.434
																							958.549	719.763	721.399
																							944.05	775.841	3021.03
																							1432.57	1544.85	394.01
																							1068.12	1030.46	1090.73
																							1278.04	608.686	438.711
																							436.269	1405.26	530.364
																							2668.26	707.044	500.969
																							1219.24	863.772	1145.62
																							637.739	2412.99	842.92
																							799.879	551.426	630.157
																							839.048	810.249	804.461
																							728.639	921.604	419.05
																							1537.31	864.864	1032.99
																							2044.21	2668.51	846.338
																							1257.25	1432.82	877.836
																							1308.99	783.492	822.911
																							2886.75	602.486	2067.17
																							722.807	388.078	714.567
																							573.888	3298.13	552.77
																							869.018	710.005	1501.13
																							2438.31	3427.99	765.349
																							724.137	1834.67	2577.63
																							1472.66	3031.1	672.776
																							2999	853.047	1388.88
																							1317.72	1198.81	806.012
																							1014.17	594.463	517.721
																							761.195	3312.59	656.045
																							855.867	814.478	562.577
																							1162.87	487.457	549.092
																							637.622	1611.89	568.614
																							857.759	840.424	1205.98
																							1191.43	926.248	1734.64
																							700.997	1940.71	1231.76
																							1376.18	3443.48	624.679
																							2952.13	3427.78	1012.67
																							1447.27	906.997	733.708
																							811.447	648.57	1228.45
																							849.723	2547.23	1005.22
																							680.537	591.479	1267.65
																							839.306	596.619	808.413
																							2181.52	2845.1	1245.42
																							545.337	932.947	900.413
																							640.591	709.161	572.367
																							1186.24	1245.62	1104.06
																							1553.78	1298.99	1366.13
																							523.362	799.014	592.445
																							2135.01	845.437	362.081
																							702.568	625.563	964.427
																							640.387	1898.87	477.455
																							654.949	2300.75	1359.18
																							2548.91	680.055	1986.73
																							905.143	1427.04	943.6
																							1673.98	1751.64	2217.94
																							2014.51	1255.03	609.048
																							1213.71	1202.05	791.549
																							1090.14	3639.62	2506.25
																							682.383	675.904	1274.39
																							1300.72	1401.71	1352.68
																							1446.12	2092.6	614.15
																							1451.33	1014.98	1053.12
																							1851.61	3033.85	1572.24
																							409.213	2492.12	1422.13
																							325.403	533.881	678.938
																							1767.66	997.479	584.187
																							517.516		899.481
																							1315.74		695.271
																							1075.48		2226
																							847.406		532.834
																							1393.91		2210.54
																							1841.98		959.13
																							2243.68		581.6
																							570.77		1745.89
																							2319.45		723.906
																							538.795		1854.09
																							934.226		402.948
																							1331.97		1708.44
																							671.253		829.315
																							902.725		634.971
																							1279.46		3272.59
																							1173.41		654.908
																							513.76		1314.72
																									1364.47
																									900.474
																									1009.01
																									973.133
																									720.424
																									445.528
																									1208.1
																									557.685
																									1428.72
																									771.036
																									465.285
																									1168.85
																									3004.47
																									428.62
																									528.175
																									990.06
																									2896.62
																									641.674
																									479.064
																									603.824
																									1314.97
																									814.958
																									283.385
																									545.034
																									1258.04
																									1352.9
																									707.372
																									791.792
																									723.836
																									3148.44
																									235.022
																									1194.43
																									1993.57
																									834.883
																									975.793
																									887.054
																									2289.56
																									791.048
																									768.049
																									737.456
																									3537.88
																									525.876
																									711.639
																									401.871
																									1325.26
																									3403.71
																									852.922
																									882.677
																									1142.39
																									755.869
																									1367.61
																									467.837
																									664.361
																									1344.87
																									639.033
																									896.893
																									924.203
																									958.411
																									699.17
																									572.093
																									524.679
																									1061.71
																									628.428
																									1625.03
																									671.931
																									678.485
																									3120.69
																									992.857
																									1266.44
																									1397.86
																									1044.66
																									487.857
																									1043.45
																									1731.36
																									623.558
																									2844.87
																									529.234
																									618.651
																									680.875
																									907.347
																									1309.04
																									519.562
																									664.857
																									1206.9
																									1789.3
																									1174.2
																									1263.01
																									844.804
																									692.212
																									747.975
																									489.556
																									597.915
																									2068.68
																									1741.84
																									2099.83
																									1451.45
																									655.868
																									794.996
																									937.404
																									429.225
																									696.012
																									106.667
																									810.99
																									813.983
																									991.094
																									580.281
																									675.096
																									448.183
																									2477.89
																									849.839
																									547.038
																									650.562
																									2252.85
																									1358.44
																									558.798
																									699.174
																									1841.94
																									650.404
																									408.84
																									921.784
																									1068.41

## Sheet: Dead_cum
Baseline	AV:vac37.5%_8months	AV:vac75%_8months	AV:vac90%_8months			AT:test75%_se64%	AT:test75%_se95%	AT:test95%_se64%	AT:test95%_se95%			AVT:vac37.5_8months_test75%_se64%	AVT:vac37.5_8months_test75%_se95%	AVT:vac75_8months_test75%_se64%	AVT:vac75_8months_test75%_se95%	AVT:vac90_8months_test75%_se64%	AVT:vac90_8months_test75%_se95%			AVT:vac37.5_18months_test75%_se64%	AVT:vac37.5_24months_test75%_se64%	AVT:vac75_18months_test75%_se64%	AVT:vac75_24months_test75%_se64%	AVT:vac90_18months_test75%_se64%	AVT:vac90_24months_test75%_se64%				AV: Summary of cumulative dead data							AT: Summary of cumulative dead data							AVT: Summary of cumulative dead data
318	507	370	342			509	466	500	411			435	166	263	303	230	387			386	394	205	30	14	13				Baseline	AV:vac37.5_8months	AV:vac75_8months	AV:vac90_8months				AT:test75%_se64%	AT:test75%_se95%	AT:test95%_se64%	AT:test95%_se95%				AVT:vac37.5_8months_test75%_se64%	AVT:vac37.5_8months_test75%_se95%	AVT:vac75_8months_test75%_se64%	AVT:vac75_8months_test75%_se95%	AVT:vac90_8months_test75%_se64%	AVT:vac90_8months_test75%_se95%
527	182	243	339			589	440	500	420			478	337	337	394	348	312			368	345	220	119	23	27			Minimum	96	66	13	3			Minimum	79	71	66	36			Minimum	84	47	5	7	4	7
526	371	364	405			596	472	471	361			428	456	363	366	352	113			143	358	21	30	66	46			25th Percentile	490	412	322	282			25th Percentile	460	421	421.75	374			25th Percentile	406.75	377.75	324.75	304	269	244.75
489	507	395	364			494	390	420	390			126	406	216	116	130	336			237	121	200	48	46	10			Median	524	454	369	336			Median	493	457	463	415			Median	440	415	363	350	327	310
564	459	468	397			481	307	470	478			470	441	30	407	333	354			318	380	40	163	25	25			75th Percentile	554	486	403	368.25			75th Percentile	526	489	498	450.25			75th Percentile	473	443	395	378	361	343
534	404	25	421			98	455	453	400			250	399	315	182	172	362			393	412	166	132	20	40			Maximum	693	621	510	503			Maximum	669	595	609	573			Maximum	578	573	494	531	504	451
540	463	313	402			529	403	437	407			233	404	349	358	316	394			374	295	93	17	41	17
584	428	332	335			542	499	469	468			453	387	386	391	141	350			331	360	221	42	173	25				AV: Cumulative dead boxplot data							AT: Cumulative dead boxplot data							AVT: Cumulative dead boxplot data
612	465	335	421			521	410	524	398			521	85	400	16	142	262			377	313	76	31	173	9				Baseline	AV:vac37.5_8months	AV:vac75_8months	AV:vac90_8months				AT:test75%_se64%	AT:test75%_se95%	AT:test95%_se64%	AT:test95%_se95%				AVT:vac37.5_8months_test75%_se64%	AVT:vac37.5_8months_test75%_se95%	AVT:vac75_8months_test75%_se64%	AVT:vac75_8months_test75%_se95%	AVT:vac90_8months_test75%_se64%	AVT:vac90_8months_test75%_se95%
469	489	161	349			427	461	496	402			345	414	335	298	324	344			372	377	262	14	26	18			Series1	96	66	13	3			Series1	79	71	66	36			Series1	84	47	5	7	4	7
543	470	58	13			536	502	406	518			178	425	361	85	280	292			460	71	37	43	10	30			Series2	394	346	309	279			Series2	381	350	355.75	338			Series2	322.75	330.75	319.75	297	265	237.75
552	458	323	386			460	438	114	424			451	432	474	249	380	323			476	381	20	32	216	17			Series3	34	42	47	54			Series3	33	36	41.25	41			Series3	33.25	37.25	38.25	46	58	65.25
468	510	377	378			545	448	365	239			448	464	392	371	394	384			402	325	54	6	223	10			Series4	30	32	34	32.25			Series4	33	32	35	35.25			Series4	33	28	32	28	34	33
563	453	330	329			423	512	470	145			420	438	129	308	22	328			416	302	103	23	38	20			Series5	139	135	107	134.75			Series5	143	106	111	122.75			Series5	105	130	99	153	143	108
547	137	326	69			436	475	447	390			104	443	359	345	26	390			359	353	121	24	41	17
560	447	392	42			474	404	492	365			349	483	337	293	351	318			391	310	266	145	23	115
566	399	395	369			515	502	464	380			432	118	409	290	274	354			407	318	78	26	28	33
512	408	384	369			504	488	462	374			367	428	377	328	347	352			60	373	19	107	12	18
614	414	142	290			590	428	145	436			424	426	390	339	270	113			383	385	24	142	188	59
493	474	311	388			150	446	458	413			414	407	357	76	362	245			419	266	40	20	58	14
539	472	376	442			515	415	487	183			424	398	343	328	272	262			445	410	209	79	150	30
496	495	308	410			479	415	535	361			578	453	442	361	342	305			360	255	247	29	19	12
553	414	259	382			572	123	481	458			400	314	385	449	217	313			480	324	53	29	12	12
469	409	156	327			259	452	415	440			440	444	313	33	329	316			384	311	53	208	24	16
558	404	341	417			537	427	544	197			450	460	349	369	361	337			345	324	28	120	129	17
506	420	99	352			522	423	488	384			414	416	281	330	367	296			228	337	266	25	70	34
449	486	386	355			510	483	577	374			400	365	355	286	322	385			396	365	27	23	19	14
518	116	372	397			594	461	501	400			290	347	344	384	16	383			469	330	23	16	36	11
583	480	341	328			505	499	494	362			491	487	298	269	337	323			377	353	89	28	19	16
480	420	372	305			415	462	473	138			406	329	403	187	275	336			192	294	50	204	44	10
531	521	472	305			543	416	490	437			465	473	371	338	375	351			336	50	94	106	59	13
504	476	370	389			519	558	512	468			472	339	423	105	423	327			361	407	39	93	61	9
340	479	353	37			482	507	477	493			422	475	365	339	416	377			388	99	26	20	25	16
507	445	407	412			475	500	444	97			494	472	368	338	300	347			249	405	35	40	25	18
541	458	371	378			485	434	139	390			446	433	391	273	395	329			375	262	56	16	166	19
549	465	432	377			468	504	461	403			456	327	345	367	32	326			327	349	59	34	33	43
539	451	361	341			471	438	487	431			518	424	378	272	376	375			366	435	252	135	71	16
487	457	355	389			455	416	400	416			465	389	294	354	381	218			473	390	15	46	117	16
576	578	385	226			437	462	521	42			354	459	349	369	265	364			433	352	192	48	23	54
511	463	439	342			525	531	454	531			363	434	391	336	322	279			430	421	158	132	22	6
476	539	372	335			447	510	487	494			462	332	356	376	230	414			258	207	140	170	15	24
495	481	426	329			368	478	478	406			487	329	346	390	387	387			408	435	232	104	18	8
520	491	394	407			476	112	522	445			394	438	407	374	330	350			136	361	229	13	16	16
522	557	382	23			469	450	247	484			465	315	351	360	363	228			370	287	42	36	38	10
559	434	220	228			513	501	436	99			450	396	354	347	281	338			433	418	64	49	13	26
494	498	365	348			431	455	532	171			479	397	327	324	211	13			463	382	31	58	37	9
493	477	350	425			508	433	523	416			394	415	344	63	76	310			363	400	30	131	23	17
527	250	377	358			525	463	388	415			359	429	310	356	17	367			374	414	185	44	28	16
531	495	378	308			463	258	97	455			373	365	223	117	341	45			415	419	57	201	34	31
575	508	424	319			575	413	447	386			486	426	356	359	148	388			401	397	257	30	44	14
560	456	381	399			456	488	413	398			496	474	91	411	354	273			275	316	22	15	146	45
535	286	69	46			505	419	570	460			423	321	369	334	273	400			414	333	184	28	15	25
524	112	443	487			496	384	512	473			467	444	349	338	351	322			400	156	192	40	48	26
592	521	388	156			460	494	448	469			405	302	443	405	13	152			431	398	13	38	17	11
491	457	383	356			430	494	447	399			170	385	348	413	334	305			353	299	75	225	31	25
584	495	110	30			497	489	368	482			435	215	458	370	271	361			432	394	26	78	37	13
522	456	85	311			86	373	545	386			385	494	439	319	341	339			157	385	264	172	43	24
522	424	392	376			531	231	476	459			480	508	348	354	382	291			349	109	172	33	98	15
441	375	39	340			496	514	537	437			485	353	330	468	268	297			367	244	22	230	100	14
505	520	422	44			420	446	437	385			420	458	363	400	287	374			369	438	58	17	13	36
539	458	487	400			375	441	398	445			421	463	366	334	286	214			414	396	37	28	29	13
545	442	166	162			449	489	408	421			409	420	295	381	317	335			440	351	216	206	71	14
559	434	387	377			470	291	474	409			439	440	72	367	44	316			445	377	70	18	25	11
499	126	57	100			545	446	150	410			148	498	374	329	314	315			396	306	234	63	80	11
600	514	202	26			504	383	537	408			463	456	9	89	409	13			413	383	177	14	127	22
451	421	401	133			220	528	224	331			439	425	329	420	329	313			84	322	32	19	203	19
495	501	121	368			464	438	536	415			434	446	35	126	129	331			392	272	237	17	14	11
575	582	59	293			473	497	476	396			398	435	385	111	307	370			380	309	64	34	32	21
467	515	377	327			460	460	471	426			371	437	117	368	184	347			448	148	50	22	35	26
553	426	410	364			509	455	478	430			416	486	432	342	287	290			404	320	32	31	24	123
489	431	344	408			139	552	519	371			411	358	125	57	315	325			356	86	209	180	19	16
512	472	127	292			533	531	475	264			379	399	403	348	124	248			475	323	18	222	45	186
520	449	337	277			530	454	431	496			435	472	443	117	376	104			393	338	17	53	30	12
514	469	436	285			484	495	372	463			386	480	390	363	92	252			384	376	46	31	52	31
502	472	420	314			557	483	419	385			463	397	418	350	158	289			108	444	203	191	16	16
434	425	310	319			409	370	497	135			546	429	401	377	310	329			387	370	44	135	177	13
535	446	201	329			153	511	279	184			473	483	165	38	277	307			399	336	28	24	69	133
587	232	374	348			520	456	403	353			385	113	451	352	42	88			228	357	75	27	44	41
452	444	168	111			466	425	466	433			434	421	404	365	19	104			400	324	29	192	17	79
517	483	129	154			523	466	420	174			510	400	125	345	346	316			349	356	251	38	8	13
494	410	385	252			475	468	464	435			448	502	292	317	126	292			401	327	104	35	44	23
487	407	373	385			471	506	514	416			452	397	365	276	21	186			428	342	20	25	37	10
510	440	406	44			273	507	440	503			448	411	472	325	385	333			419	346	30	219	11	43
575	426	312	320			451	453	482	383			501	412	349	356	417	377			361	374	253	31	36	19
537	431	369	351			547	432	279	402			470	429	392	323	25	340			114	396	263	68	21	17
630	483	393	314			484	514	484	409			464	400	372	459	306	265			317	348	55	14	14	16
611	459	386	298			499	414	411	132			444	432	304	360	337	339			371	38	35	40	11	29
535	489	370	392			478	314	445	303			436	454	326	367	345	326			326	98	38	91	32	30
543	397	137	245			499	176	456	481			224	501	432	43	253	280			428	326	208	46	43	11
516	489	357	358			451	462	492	386			436	371	413	319	94	327			353	295	30	22	11	16
546	452	396	366			127	530	457	415			228	460	376	339	28	376			374	386	151	32	28	15
557	479	383	321			466	455	471	429			371	418	449	352	308	311			456	313	145	193	61	17
531	337	414	342			491	382	466	448			437	412	322	368	374	295			441	415	107	42	154	6
478	402	385	411			149	500	474	474			497	348	363	280	310	316			362	352	70	96	191	21
591	501	313	189			460	288	560	112			466	411	381	368	341	187			358	382	28	39	38	10
526	204	357	59			390	523	490	500			570	433	229	338	362	312			196	365	219	82	16	4
636	573	397	343			578	459	478	346			452	434	404	378	324	330			435	57	135	52	14	9
140	332	371	49			454	446	476	456			445	462	413	90	328	262			381	298	63	202	177	27
552	420	374	334			521	454	520	413			88	427	416	393	313	340			420	362	57	37	27	11
480	430	259	340			510	540	462	451			477	480	394	362	276	337			364	387	254	34	20	24
529	310	344	347			339	455	397	465			415	379	355	355	162	326			412	380	77	83	228	62
464	463	273	322			462	514	529	413			92	389	55	342	315	299			148	361	243	37	24	33
507	381	92	334			506	450	508	393			397	425	309	344	334	307			68	413	63	97	83	37
507	471	381	323			448	456	125	338			344	162	378	345	338	261			331	183	19	24	6	21
510	518	399	374			520	189	495	415			422	484	359	329	383	269			398	116	69	174	21	28
579	559	448	352			528	467	464	506			419	460	78	352	408	286			419	325	48	58	184	15
611	441	369	136			268	512	468	405			398	303	344	355	361	20			375	394	278	14	13	40
438	522	354	328			554	513	66	395			438	399	389	294	359	158			350	364	247	193	189	22
536	443	394	27			488	538	468	400			432	317	374	278	322	380			355	371	60	112	25	15
524	398	382	357			469	580	540	453			489	390	347	386	338	269			440	359	46	142	16	55
537	486	403	339			479	378	521	484			509	455	375	29	52	291			373	373	177	73	164	39
525	534	420	317			508	472	472	426			430	231	387	323	265	386			355	287	20	65	19	49
599	458	354	408			476	107	470	437			428	467	408	309	358	325			316	52	292	30	18	56
505	482	394	367			508	475	521	395			425	439	356	441	332	374			324	392	16	32	16	13
535	414	394	335			445	477	566	93			372	233	364	407	287	272			366	192	25	46	113	14
544	420	357	343			557	414	399	482			449	352	175	494	54	173			412	320	24	23	13	14
504	486	332	403			359	453	502	447			482	443	453	319	352	348			431	330	163	18	28	30
596	476	344	286			602	392	459	215			448	422	337	310	195	45			415	384	230	46	55	28
133	481	422	353			484	468	498	459			413	454	364	367	321	400			376	373	238	97	29	19
473	421	422	136			478	275	427	445			510	384	374	387	370	7			37	450	209	163	37	9
164	509	383	337			530	472	109	489			404	409	353	352	13	370			512	336	224	191	37	41
505	450	94	402			512	125	160	358			453	401	161	356	312	307			375	326	142	184	39	22
591	439	390	166			448	341	296	489			481	318	414	313	318	392			415	418	176	222	80	18
493	398	337	233			511	451	456	371			408	475	318	382	368	356			391	93	17	26	6	24
507	508	439	379			466	183	522	384			410	500	434	370	137	260			473	327	28	71	16	41
517	169	172	362			514	414	575	438			173	407	368	247	300	300			421	77	40	177	63	11
535	397	371	77			506	446	498	279			421	573	359	331	356	380			250	237	59	37	187	40
598	476	389	386			412	385	520	294			426	382	232	318	394	280			404	103	53	51	12	30
520	438	103	363			528	478	478	434			413	84	312	373	323	119			132	347	63	52	23	19
514	513	412	316			536	400	458	573			429	536	342	352	362	361			156	359	45	53	48	12
549	357	99	312			471	435	502	420			441	423	388	355	59	332			383	369	20	40	14	25
521	143	420	368			473	479	435	423			413	428	369	362	435	328			374	355	62	61	25	24
481	467	376	46			514	477	494	402			464	417	352	394	298	31			438	336	264	31	164	23
558	527	359	422			566	520	387	409			479	382	381	202	291	328			377	28	205	33	67	15
529	431	323	327			601	145	453	94			406	479	371	195	356	44			416	381	115	60	12	15
518	518	288	416			455	426	311	334			482	428	402	366	365	75			229	61	192	164	33	15
569	435	324	323			585	452	406	283			515	412	383	321	377	334			326	323	49	51	26	28
583	288	105	339			445	516	425	105			420	436	353	394	373	34			331	392	174	56	87	17
523	488	357	414			475	469	453	181			441	428	441	62	374	111			355	117	260	18	109	31
479	542	405	344			409	437	221	415			462	436	407	364	213	354			88	347	51	132	68	24
510	432	157	374			417	472	548	255			456	383	263	293	402	327			327	338	211	36	26	14
503	470	385	38			484	478	388	413			511	440	321	405	61	114			368	377	41	17	67	15
518	448	379	394			280	478	199	431			93	476	410	294	365	259			443	436	86	23	76	24
530	484	435	368			519	449	445	434			453	398	21	36	199	284			421	159	37	53	19	9
487	429	410	338			551	429	574	429			396	423	411	36	340	355			215	382	99	26	198	23
592	144	439	305			454	568	442	226			406	452	50	160	393	354			129	101	19	24	18	36
464	400	347	348			520	418	590	427			539	477	273	407	399	36			124	97	40	35	94	17
473	554	359	361			487	466	512	343			376	319	396	326	316	403			329	120	13	36	117	151
589	113	377	319			498	202	164	458			446	513	331	295	378	262			351	389	268	223	21	12
506	370	436	368			589	477	427	195			491	238	387	143	71	304			428	433	206	25	14	19
508	397	304	309			515	510	439	437			465	421	376	380	337	387			115	375	8	127	10	35
543	443	391	351			592	521	124	423			393	437	245	201	42	294			246	105	37	14	223	27
552	426	481	177			581	421	466	380			477	380	366	409	331	129			471	347	24	31	115	12
573	421	318	309			599	531	471	487			327	386	98	122	319	31			390	328	16	83	26	20
553	426	309	294			428	434	438	413			470	209	381	375	40	338			420	418	24	29	81	14
154	471	211	220			499	449	301	436			471	489	374	368	317	341			377	373	193	23	159	10
513	437	338	43			546	431	480	367			480	521	359	363	416	323			369	324	103	40	21	24
612	352	439	382			468	559	481	553			165	459	333	375	113	265			384	366	206	95	35	12
558	336	359	296			493	510	460	397			429	412	344	334	408	30			329	392	72	204	228	17
571	556	338	388			552	137	464	439			453	143	363	140	353	318			352	389	237	220	18	8
540	505	468	294			411	351	482	417			157	458	359	147	40	318			386	420	216	48	27	27
527	455	409	370			542	491	389	406			119	540	368	79	359	291			387	41	200	107	45	7
253	488	356	283			475	500	122	507			502	374	389	391	348	166			410	408	261	19	36	8
546	502	440	319			533	422	414	397			394	223	450	366	380	333			384	360	9	43	35	21
531	527	379	331			522	303	568	457			488	338	382	319	286	373			430	430	104	220	9	17
596	449	398	288			517	448	443	410			225	496	402	368	352	351			352	351	45	105	38	87
557	425	446	311			482	459	452	453			448	444	179	308	38	38			428	376	21	17	23	10
546	457	273	341			463	122	438	409			453	464	353	195	370	346			164	336	35	176	33	5
549	492	361	159			538	105	224	448			513	95	372	370	342	357			379	398	181	13	130	12
149	474	142	79			482	549	474	470			418	403	306	351	312	267			117	194	258	35	41	67
573	450	395	336			139	512	471	413			401	381	478	321	170	46			357	74	135	33	26	24
506	437	74	338			375	435	439	436			433	465	396	370	370	357			486	289	238	5	15	22
535	452	425	372			453	347	444	469			374	328	359	96	194	282			373	308	21	47	54	118
540	414	381	358			475	466	485	436			421	413	408	369	333	68			391	328	206	9	12	17
526	383	137	343			492	431	381	475			420	411	413	304	189	254			399	386	242	34	54	18
531	101	422	353			550	387	435	414			128	450	377	365	15	314			361	342	243	21	50	45
556	425	379	346			425	444	473	109			456	313	378	391	343	342			375	261	20	27	10	19
554	439	449	59			512	481	405	405			458	526	340	361	357	337			440	131	34	63	5	10
475	408	390	325			431	498	444	458			486	372	107	400	291	294			391	222	29	30	57	10
461	134	375	323			525	424	460	407			546	288	410	310	419	401			373	115	21	70	78	29
514	427	384	338			572	435	275	437			437	155	366	362	388	259			71	344	59	235	11	40
468	449	400	224			140	485	482	425			377	401	319	347	398	67			392	358	145	137	23	12
470	425	364	325			561	439	561	437			422	436	408	340	299	289			192	375	293	22	11	13
513	402	349	141			499	466	179	371			448	490	353	377	378	286			399	319	260	101	15	20
521	135	416	379			453	391	355	450			495	54	406	376	50	329			388	384	23	25	25	19
538	524	420	199			489	71	513	418			416	433	130	377	392	12			398	327	112	33	18	31
594	490	296	251			495	465	417	460			461	353	453	349	337	269			350	278	67	115	184	115
512	427	302	371			529	508	476	390			505	347	417	386	330	342			425	368	55	29	27	23
542	494	443	352			138	531	511	421			455	415	398	51	123	333			470	367	99	43	28	5
505	456	44	337			506	450	522	501			421	370	394	298	398	239			168	345	64	25	92	20
589	175	202	427			451	246	465	412			482	466	307	435	438	263			402	377	38	71	11	19
515	453	329	71			172	474	458	441			434	402	451	277	367	301			385	176	240	25	26	51
487	531	219	382			484	435	497	344			403	363	391	403	348	386			391	322	7	38	20	8
538	470	408	292			494	537	484	451			480	410	449	287	314	312			278	379	42	259	55	35
526	517	430	26			557	452	452	173			329	74	395	353	273	345			224	355	229	9	16	5
493	352	421	400			599	464	376	389			387	439	357	339	292	275			404	410	247	19	182	11
569	450	358	339			489	307	462	458			500	391	490	34	198	368			79	435	89	276	66	31
200	506	396	373			542	544	569	386			463	357	394	367	346	68			197	226	23	25	39	19
572	492	408	354			457	165	82	399			506	386	454	356	60	48			391	372	225	76	18	25
598	515	462	117			533	411	184	408			428	427	277	171	237	17			489	223	319	33	32	13
485	413	39	395			473	429	403	380			348	407	398	346	416	16			61	139	65	26	146	15
586	445	68	375			473	477	468	365			252	404	300	362	289	21			311	89	33	52	18	42
116	444	475	441			465	525	389	109			452	479	360	29	57	330			228	417	39	17	24	21
516	446	309	231			550	451	373	483			407	472	376	307	357	117			397	356	36	21	31	14
539	432	383	415			464	310	606	467			418	477	385	311	475	278			104	266	247	70	14	14
457	441	439	394			539	450	405	437			523	407	159	355	357	305			320	344	52	72	24	14
567	550	342	263			521	173	444	417			372	386	481	43	336	327			318	356	183	88	9	17
594	465	396	337			505	480	422	442			488	335	402	450	334	237			415	384	15	164	235	15
576	456	382	295			407	478	394	428			451	450	40	370	412	235			384	431	14	80	41	28
583	485	324	362			520	414	413	505			499	218	366	371	361	364			379	362	44	12	104	30
602	139	288	329			596	466	242	318			472	446	393	350	339	338			459	390	211	70	167	73
591	517	383	316			539	536	446	425			510	491	34	328	185	91			478	405	34	128	182	6
585	555	135	421			484	422	479	382			479	384	374	399	313	335			213	313	168	24	11	26
466	460	235	294			514	475	534	309			516	338	370	313	212	326			362	384	31	13	26	20
540	313	435	362			450	521	179	430			430	435	359	364	283	332			409	367	54	31	72	18
461	521	442	375			524	449	524	474			455	400	383	411	447	324			245	334	20	47	250	65
138	449	425	250			448	468	416	385			411	426	439	308	361	279			87	66	58	33	102	99
447	428	339	297			610	533	432	484			390	431	367	367	332	10			400	347	201	166	18	19
249	431	94	14			398	421	472	516			402	375	404	413	410	328			136	327	92	19	148	31
513	341	312	413			535	432	436	335			475	252	373	357	372	79			398	354	245	31	49	17
562	403	385	382			472	517	416	530			502	438	164	354	17	274			409	350	227	35	44	34
532	531	299	410			515	488	268	337			480	58	341	347	364	377			195	198	77	17	10	19
103	407	358	378			509	569	440	465			460	424	375	318	231	33			386	365	92	37	63	17
682	497	430	113			197	434	506	384			424	381	22	417	359	345			436	243	63	136	68	15
539	417	326	200			571	385	455	412			413	359	420	330	310	328			373	309	200	102	13	42
557	525	414	367			514	475	487	306			413	429	115	301	72	41			294	379	33	16	31	10
509	517	362	435			557	495	522	427			400	507	385	333	364	27			133	391	183	31	157	14
602	463	391	503			512	479	475	378			446	384	385	339	154	44			408	384	37	119	61	40
514	230	347	346			486	423	504	454			467	415	368	130	67	387			395	371	254	26	64	36
529	382	326	184			509	471	474	325			414	507	384	333	339	280			306	306	297	21	38	82
551	450	55	378			547	110	461	499			424	113	421	411	355	35			356	316	9	14	29	88
437	451	340	305			495	523	434	305			427	399	416	390	349	305			235	360	35	111	228	16
548	435	414	323			503	480	140	130			121	169	358	353	339	417			95	228	47	19	12	15
492	549	421	289			477	458	514	436			491	129	337	392	186	282			346	297	34	68	24	21
480	524	338	72			400	120	568	387			288	505	295	293	301	284			431	414	47	15	105	15
227	458	104	262			620	479	461	448			414	412	428	352	187	27			471	374	68	50	189	19
521	444	358	370			534	538	468	558			431	409	317	413	387	328			295	245	48	9	8	36
514	151	393	378			510	468	506	412			492	361	47	389	315	371			69	359	28	40	31	14
565	506	419	12			475	437	364	452			464	410	494	88	262	297			397	482	316	62	16	22
606	442	436	357			425	445	469	285			165	411	377	413	327	21			358	90	268	96	17	18
267	127	432	383			508	415	459	463			405	423	376	321	273	13			350	327	35	163	172	12
545	484	408	127			548	477	440	516			446	395	395	427	261	309			401	323	224	90	24	29
495	451	326	115			546	415	472	466			444	475	72	56	304	17			357	83	37	175	126	26
265	468	319	406			478	493	487	485			478	390	368	386	313	27			269	326	286	37	215	30
430	514	337	341			519	430	133	398			504	239	346	336	336	268			415	233	250	45	21	21
503	508	363	392			453	364	388	476			346	351	380	358	347	377			402	356	243	28	256	38
492	179	176	88			429	193	479	417			406	406	67	377	420	232			383	292	28	74	11	15
534	451	453	391			478	476	517	370			473	484	391	393	334	316			357	88	47	63	166	15
490	454	387	375			474	124	515	415			525	465	356	31	346	343			305	311	53	33	28	10
548	489	59	399			578	399	456	451			537	433	138	308	358	39			425	351	13	72	29	21
486	426	327	330			480	455	514	362			528	327	382	384	354	133			433	401	55	43	16	42
589	396	395	409			544	420	517	383			401	370	78	403	418	350			384	397	91	62	33	17
508	490	89	303			80	475	415	436			491	443	377	357	408	357			411	393	56	23	20	19
511	76	378	335			467	449	403	369			374	440	124	141	352	375			441	395	140	204	26	16
532	289	356	316			520	522	472	116			257	514	428	368	202	312			357	323	173	68	20	21
513	448	212	358			477	545	482	310			481	426	100	390	350	333			375	314	32	24	16	7
529	555	60	325			411	441	459	528			506	422	325	371	319	321			397	379	65	17	144	9
487	416	347	304			622	405	522	413			468	422	348	382	409	21			372	357	257	12	159	26
601	467	418	400			447	473	516	434			415	532	290	369	351	320			255	68	24	25	17	20
510	472	48	3			497	476	455	394			443	418	370	346	152	359			413	390	81	53	95	8
583	478	323	275			589	502	421	467			487	437	389	418	185	370			387	349	16	158	21	12
497	504	312	307			456	447	176	478			414	375	379	316	344	305			225	308	28	47	17	36
536	391	395	324			555	464	534	458			485	390	379	395	170	374			127	396	38	32	25	12
555	486	449	366			454	535	459	447			483	275	383	399	291	99			304	366	181	21	17	16
555	422	407	356			512	481	540	248			303	435	266	362	321	59			340	411	19	40	30	37
513	132	91	294			553	528	443	399			178	441	401	373	316	244			371	331	228	22	26	10
554	437	450	275			527	472	514	421			256	78	384	91	269	179			435	397	18	114	19	20
536	427	395	351			287	436	539	401			169	259	362	325	286	321			355	356	221	70	39	19
569	124	429	371			573	135	513	412			433	404	96	428	367	283			384	341	132	37	22	14
518	562	353	309			563	395	433	432			421	454	344	413	343	389			347	363	31	18	12	25
576	481	317	377			609	494	580	115			463	441	257	333	366	281			427	379	142	28	25	27
376	259	365	46			482	426	431	254			384	400	365	219	336	44			342	325	31	57	16	11
502	517	402	288			488	501	457	340			402	69	357	367	297	296			297	304	314	31	73	36
556	524	417	321			457	491	306	118			154	47	412	349	393	31			107	337	236	19	12	34
497	481	324	185			458	126	448	315			412	136	406	411	20	85			343	344	87	18	15	21
565	507	354	425			489	500	493	382			398	393	341	294	335	27			405	283	45	21	29	22
507	493	124	334			262	520	489	359			450	380	423	387	333	322			389	367	16	24	24	30
515	513	310	377			519	500	533	460			411	418	332	363	182	318			381	367	26	69	91	96
539	211	258	304			548	496	497	485			444	458	363	349	292	418			215	88	12	91	9	29
532	233	375	372			470	496	137	455			476	466	74	359	397	352			357	398	16	9	196	9
552	447	410	382			497	580	543	369			474	338	413	365	336	20			489	216	42	29	20	9
536	403	335	342			471	462	524	397			159	497	419	389	34	337			339	311	266	34	19	18
550	93	374	359			510	155	504	67			367	418	372	374	374	311			383	429	44	159	10	21
471	362	375	384			492	424	551	426			452	105	350	314	269	13			448	399	25	96	13	48
568	158	345	349			464	528	307	376			495	452	404	320	313	386			468	193	256	46	49	11
139	438	384	256			509	509	399	408			442	277	369	300	357	344			359	335	275	18	11	29
535	499	171	44			238	475	488	303			502	419	316	435	304	345			414	377	138	217	182	18
502	131	358	322			460	431	399	450			383	223	358	318	268	20			309	129	322	11	9	6
575	506	357	47			555	512	188	489			441	100	368	369	279	318			375	360	155	49	13	17
593	498	433	349			525	509	412	402			441	427	96	338	276	298			421	421	121	69	78	11
341	279	70	149			511	422	356	152			366	470	357	257	368	21			373	405	192	110	8	17
479	95	358	319			474	491	502	380			445	434	212	166	28	322			335	367	240	54	9	15
177	509	418	35			434	473	442	436			501	391	400	299	290	39			378	393	247	35	8	26
544	525	164	396			497	507	486	448			431	415	339	46	270	303			105	348	65	41	173	21
540	436	338	370			545	375	393	464			421	351	384	323	314	419			416	78	221	52	19	16
567	392	402	316			461	407	379	336			502	423	344	365	320	302			296	299	43	11	79	35
460	431	405	291			570	433	447	445			388	117	289	412	243	25			371	402	335	54	12	23
502	520	145	371			450	511	468	462			425	486	108	330	398	328			92	341	98	82	181	13
500	103	353	54			560	403	463	468			451	485	393	23	323	350			402	343	80	26	272	9
541	434	297	309			407	426	504	351			211	453	358	379	286	401			160	353	40	104	29	69
547	483	354	83			481	457	419	333			440	372	422	285	304	25			392	428	281	144	13	19
469	456	27	353			422	510	568	443			453	464	433	17	98	302			421	358	37	26	186	14
540	502	384	262			534	502	482	398			145	394	359	392	199	113			412	430	195	27	28	18
298	460	129	392			483	421	460	436			313	474	285	425	376	300			367	90	134	167	16	16
539	440	232	385			554	466	439	445			407	377	454	240	291	17			342	359	21	45	142	10
518	598	424	372			603	431	479	492			298	441	415	60	373	317			366	113	218	36	173	16
542	453	431	55			467	542	161	391			442	516	349	372	61	294			368	102	17	24	18	30
544	401	422	309			498	461	452	371			432	424	410	335	339	317			377	456	215	22	166	9
571	480	93	332			131	526	404	366			428	417	443	353	190	334			348	97	20	43	11	64
545	485	430	331			492	478	463	399			398	362	410	351	189	332			450	362	34	26	28	10
509	467	373	80			530	479	402	435			434	426	353	376	30	66			48	375	13	12	69	20
433	481	194	403			469	438	411	428			381	318	41	388	363	353			414	149	163	51	35	16
592	495	372	379			440	490	506	415			468	235	394	202	209	249			360	345	221	47	12	17
511	211	111	380			502	424	462	453			506	413	416	341	398	351			396	334	157	44	115	126
554	426	413	426			468	465	466	409			478	371	367	360	333	344			244	230	39	8	41	10
159	464	350	48			510	443	508	500			443	75	375	347	334	342			428	368	117	36	83	23
523	469	394	23			475	446	543	440			425	403	460	378	47	334			234	203	235	16	16	32
520	404	429	368			441	439	476	394			495	492	411	327	30	388			386	395	188	41	22	11
533	405	316	193			515	496	507	403			488	409	281	418	284	293			357	366	20	140	78	15
545	94	414	310			486	438	500	418			438	403	421	383	282	335			359	323	19	182	12	18
452	364	28	63			495	433	458	126			467	429	43	351	11	300			351	327	137	21	19	54
578	399	152	326			457	445	451	478			399	388	310	336	65	314			287	421	39	108	27	15
498	471	364	409			584	415	549	404			289	410	291	303	39	323			391	327	71	19	14	18
457	411	382	39			106	480	414	392			500	395	376	366	318	266			406	309	134	45	179	11
516	378	377	89			514	468	401	421			444	436	335	31	361	307			356	85	31	43	11	16
516	462	405	353			469	433	151	359			482	400	390	376	409	18			342	365	25	16	132	6
598	476	478	351			551	486	492	293			485	413	332	376	382	192			405	77	259	62	20	130
532	412	362	363			449	424	529	401			438	461	314	428	341	353			96	124	15	37	19	17
465	420	354	123			489	477	524	381			413	384	365	400	360	206			371	124	127	65	145	121
485	400	306	334			439	496	460	418			455	392	357	360	126	232			387	305	11	158	28	37
569	519	290	324			486	526	458	279			161	419	337	372	16	23			447	363	209	77	21	17
528	406	316	344			482	433	489	459			387	353	146	376	178	286			337	415	266	18	11	41
483	436	374	363			569	466	461	349			448	426	413	166	316	379			388	354	52	15	8	11
564	386	402	332			487	520	469	461			178	407	348	342	295	340			418	348	233	22	117	13
520	458	453	400			249	426	531	445			526	419	324	130	295	322			479	326	302	62	87	6
111	438	385	328			519	429	501	449			426	391	406	270	29	309			317	403	308	82	19	23
518	438	353	31			279	505	445	503			449	479	430	308	316	164			369	397	149	64	94	36
606	430	406	359			128	451	439	502			515	322	368	363	304	445			314	212	54	216	34	27
584	500	373	419			500	466	467	441			418	167	374	293	128	338			213	252	148	59	19	23
515	435	408	332			320	502	495	459			421	432	420	355	309	350			367	128	53	42	9	11
552	366	442	356			422	397	519	448			472	414	171	298	319	378			415	365	36	20	69	45
567	530	331	373			462	499	501	437			455	426	380	104	337	288			395	333	8	9	8	6
583	517	241	283			528	442	365	440			473	388	373	399	401	67			358	412	108	44	30	15
547	422	331	287			271	513	465	385			154	399	358	377	265	306			383	378	69	38	49	18
557	466	358	350			532	488	147	427			129	473	336	342	329	361			518	342	82	52	12	14
138	371	410	339			563	442	462	379			452	444	71	307	306	257			267	364	223	9	39	39
523	123	319	11			415	493	517	272			501	397	351	349	395	353			334	330	212	207	30	23
515	508	354	378			475	402	468	391			426	455	213	334	16	349			167	312	201	20	14	9
523	267	44	13			477	471	515	409			494	418	400	431	369	51			349	401	26	68	70	11
550	438	386	391			483	432	475	319			476	443	345	332	375	318			167	337	30	65	136	24
544	245	369	364			436	445	406	371			413	360	258	310	332	313			416	373	42	219	26	24
468	511	452	379			491	474	538	439			410	468	366	387	327	314			395	362	290	41	220	17
495	462	415	393			405	496	497	167			425	271	362	56	386	321			342	179	31	180	49	74
477	526	400	300			493	491	226	416			495	399	367	315	340	281			429	395	29	18	47	9
669	451	387	285			538	444	484	480			469	501	306	58	311	392			477	328	17	55	97	29
538	467	431	337			524	528	537	331			444	368	399	55	376	74			339	357	248	28	135	38
577	509	343	327			421	100	445	434			370	106	361	369	341	72			80	123	94	173	162	20
499	476	430	299			502	522	430	258			420	451	309	364	402	326			413	70	245	63	190	12
534	505	449	327			513	172	514	322			496	440	388	34	431	293			376	316	78	146	24	57
437	296	342	368			492	519	487	515			424	403	349	117	243	414			456	85	65	38	20	19
504	467	414	370			503	406	196	424			473	459	409	402	401	345			281	354	302	11	142	15
513	463	373	308			543	476	500	102			441	259	395	327	329	359			405	358	60	32	10	16
538	391	403	367			490	444	406	437			382	402	448	309	432	14			413	349	28	58	24	20
490	530	417	61			175	492	468	449			453	450	378	276	375	329			405	413	100	22	53	22
456	415	352	366			602	469	484	220			468	431	383	294	349	307			261	402	138	198	220	14
484	459	374	334			466	467	383	362			426	367	367	383	380	37			463	333	215	175	34	18
411	322	361	347			127	491	490	427			437	447	435	408	367	330			166	78	186	266	232	36
599	447	438	368			511	509	466	420			423	74	409	415	337	167			112	119	259	42	90	38
535	406	449	425			525	440	133	443			448	412	402	400	361	371			383	419	41	172	164	15
462	489	429	336			578	439	515	431			123	412	350	402	318	344			305	320	75	223	40	15
556	113	319	286			503	481	440	460			428	385	389	305	265	303			417	394	237	12	183	63
557	602	386	339			465	457	342	403			139	452	367	346	357	205			419	350	55	68	23	13
559	457	268	89			520	173	418	349			450	474	403	340	367	277			378	332	68	42	40	15
485	416	299	358			503	490	459	416			337	417	341	293	337	334			398	112	299	92	35	25
526	516	345	376			521	528	455	369			422	445	331	283	345	278			429	234	34	27	16	86
544	153	338	389			546	445	377	127			417	416	362	328	325	303			387	341	26	41	23	33
506	542	155	333			346	439	518	382			477	475	425	216	277	334			317	110	29	11	32	16
514	436	362	372			432	407	472	97			498	102	39	312	314	336			381	327	251	15	27	19
517	466	113	319			490	456	506	446			486	420	407	373	328	278			404	351	43	26	54	10
548	402	263	370			498	501	502	463			349	295	335	337	38	358			314	359	32	13	20	29
478	516	390	49			548	429	83	110			407	449	391	353	41	175			374	355	250	135	32	10
579	398	367	12			319	112	551	462			556	429	494	369	332	359			149	404	50	37	12	7
466	455	272	171			587	415	498	360			442	386	327	350	350	294			354	332	268	41	31	9
463	439	381	345			486	463	420	442			455	382	360	384	357	392			369	321	87	15	12	33
580	474	415	388			493	483	551	105			497	416	373	184	391	361			85	157	29	159	191	14
537	480	367	136			495	433	521	420			411	437	400	110	370	319			427	136	120	39	61	23
488	564	416	351			557	509	453	465			413	422	441	320	351	308			371	294	33	20	61	41
495	221	416	374			530	454	493	412			423	433	67	368	257	381			440	293	232	86	49	27
547	474	388	343			506	105	476	425			409	392	268	96	385	365			360	401	87	70	33	32
219	332	181	327			472	438	406	485			458	349	328	402	380	343			365	388	177	46	8	12
540	486	449	137			537	414	252	469			410	164	384	434	398	360			399	336	214	39	8	10
524	411	134	112			455	475	264	329			403	390	411	405	343	289			375	229	141	37	12	34
422	464	400	142			453	539	527	483			472	444	382	371	152	40			426	333	35	24	14	22
444	436	264	346			532	535	502	348			504	362	400	373	32	187			263	385	21	44	151	34
579	412	380	348			581	452	407	453			491	206	361	369	227	77			401	327	39	194	23	17
524	493	409	340			415	199	264	416			473	110	360	357	163	28			389	260	52	75	14	18
519	449	403	412			562	422	438	164			441	410	415	326	344	371			450	412	37	8	21	19
509	499	433	427			423	413	428	371			453	434	373	118	51	309			413	336	17	147	199	23
523	392	365	344			509	107	431	385			384	422	379	173	361	16			370	391	24	78	14	17
501	405	378	330			550	485	466	498			456	424	379	125	320	361			388	310	37	30	13	12
469	242	87	341			611	367	474	406			473	433	389	10	335	356			441	321	42	35	8	21
518	475	463	154			548	334	422	446			257	507	355	362	303	26			379	381	86	14	53	34
508	178	14	35			552	482	475	405			419	288	337	128	325	385			444	171	44	50	23	7
549	489	381	424			474	554	121	512			491	442	329	144	45	271			414	359	12	240	35	20
492	423	459	399			499	125	471	522			162	198	385	425	319	335			294	405	32	211	17	20
529	485	359	366			508	415	245	353			446	445	456	82	355	39			372	309	84	111	49	9
421	125	357	58			549	504	183	305			502	481	432	201	302	326			370	88	246	35	10	18
520	557	301	325			517	457	434	80			426	450	362	182	416	369			440	68	185	24	50	31
549	493	439	366			515	428	410	395			415	482	478	385	12	341			357	330	20	204	12	15
491	469	189	297			524	463	431	470			474	61	337	340	323	275			337	363	137	40	13	28
472	472	316	365			510	572	449	422			483	356	402	330	359	254			336	40	79	16	20	12
409	488	120	326			528	410	503	411			418	181	352	37	194	97			413	376	258	32	28	27
561	496	273	455			532	427	423	439			456	116	405	111	312	322			326	314	79	57	31	30
493	407	422	356			147	458	480	370			407	529	390	149	356	325			385	304	40	47	6	29
499	532	386	434			525	478	541	476			509	456	449	338	399	160			393	328	176	10	37	8
624	470	270	22			554	460	286	213			428	375	355	27	377	299			221	48	216	43	12	13
541	478	246	364			512	345	464	371			387	385	402	331	267	96			319	409	264	22	86	20
599	487	354	313			466	155	369	395			478	400	398	404	289	350			422	151	256	34	18	13
639	412	376	312			528	430	523	130			429	509	378	385	363	358			417	377	68	35	30	35
543	487	373	389			647	427	98	398			409	181	83	357	132	194			400	117	243	22	95	15
487	121	351	120			490	437	435	410			426	425	331	424	332	334			360	396	35	46	144	47
525	496	401	371			477	473	465	457			478	426	348	375	414	330			422	327	258	33	26	13
501	286	332	314			482	440	455	421			464	422	418	346	318	60			440	341	45	18	8	9
494	464	405	342			494	475	390	443			491	365	392	126	27	337			369	102	140	174	29	29
547	457	388	348			455	409	195	493			208	365	363	417	34	360			371	155	89	176	33	33
567	444	368	311			458	478	457	104			488	438	384	324	296	311			432	382	32	164	13	20
597	165	363	318			471	528	113	241			412	510	463	411	306	281			368	380	34	37	20	8
518	330	383	385			466	478	552	425			452	431	398	384	32	287			390	309	72	36	28	25
619	507	138	371			406	460	506	377			469	415	343	49	263	359			388	260	256	35	140	12
632	393	387	317			496	506	389	425			353	445	379	455	346	368			331	372	236	32	33	15
135	158	340	364			491	471	308	321			456	468	398	38	328	278			394	279	132	22	31	18
548	409	379	12			507	495	454	228			498	441	380	345	347	298			431	400	77	51	138	11
513	552	82	317			495	148	396	332			450	442	364	393	333	385			366	399	29	54	224	81
162	452	343	339			468	436	496	452			346	363	466	435	416	43			375	270	144	24	25	35
567	449	356	214			506	417	498	449			524	412	242	347	327	359			412	363	19	69	20	26
499	426	371	431			137	466	411	335			470	404	340	342	301	451			348	383	26	75	180	10
521	431	387	401			338	492	364	418			473	101	61	194	332	353			374	393	245	179	251	47
595	425	374	336			551	465	419	455			383	403	349	133	172	318			411	347	45	33	38	16
612	357	330	398			548	498	507	480			452	454	407	381	42	123			393	332	31	33	8	27
505	469	304	351			515	140	447	456			477	384	298	289	344	323			171	416	30	31	19	68
576	495	440	360			439	455	454	283			420	357	363	350	379	328			344	399	51	88	32	10
540	529	426	27			475	533	444	111			420	120	210	399	317	370			386	377	17	24	161	21
305	510	361	359			567	473	440	386			461	388	341	314	317	327			103	106	36	117	17	26
199	311	452	336			501	406	476	178			400	369	379	383	149	150			389	373	255	20	142	24
541	478	384	370			566	421	267	377			389	438	393	289	364	341			445	297	79	14	58	12
525	501	363	447			491	451	538	434			485	419	441	353	122	206			261	404	40	16	35	24
500	93	336	349			535	477	493	435			499	377	382	369	376	304			230	337	65	168	12	36
606	486	134	378			483	510	143	453			480	398	295	289	375	335			453	417	234	22	42	11
574	502	13	350			495	459	497	541			469	366	246	27	10	355			372	377	205	176	206	47
487	440	410	153			140	419	495	120			415	451	344	401	12	340			409	373	236	11	157	12
637	483	372	413			570	323	372	412			506	447	318	409	396	310			352	379	227	188	121	86
462	437	357	360			460	446	414	453			501	449	343	69	350	380			358	444	61	17	79	33
452	493	364	342			181	203	504	357			465	392	315	399	303	340			425	349	293	38	11	13
638	372	365	346			559	448	572	419			398	438	305	311	286	236			316	289	151	50	26	34
522	425	309	387			357	457	405	381			429	260	341	419	143	403			347	331	276	82	17	31
461	424	335	34			440	530	453	459			383	400	83	347	380	388			450	93	75	38	33	16
606	294	459	392			451	470	538	484			423	423	330	398	356	303			359	368	18	32	153	22
430	437	395	291			479	284	419	401			446	412	333	114	300	342			369	392	242	15	21	21
459	174	417	347			457	478	498	403			487	372	184	347	179	261			404	186	41	70	193	17
452	117	242	378			498	488	515	418			442	467	332	337	252	308			417	471	134	24	82	34
564	417	415	294			561	444	468	447			472	124	419	373	324	371			48	399	16	32	12	52
620	405	197	394			483	459	392	431			402	498	472	332	370	270			369	365	247	216	26	22
506	407	39	366			479	454	386	397			461	428	426	337	378	323			386	303	267	39	44	13
473	518	427	132			516	496	487	409			538	412	398	275	340	14			444	385	181	51	15	14
401	415	376	339			537	422	451	430			422	423	234	335	324	387			397	111	270	43	21	21
578	382	303	403			505	534	473	432			426	374	333	380	319	308			321	328	35	15	20	20
512	443	299	363			109	472	493	494			254	451	395	411	355	27			358	381	78	113	226	18
523	449	388	47			510	469	441	448			430	338	399	356	449	331			344	50	158	29	10	17
586	478	334	330			514	525	453	286			380	468	438	330	374	146			105	392	16	23	11	21
449	485	126	388			443	513	565	470			437	445	335	367	406	285			413	417	230	74	19	88
520	490	447	349			489	409	506	399			502	412	347	365	243	35			385	339	50	16	21	10
565	426	420	383			669	361	494	474			422	439	13	397	94	348			398	340	239	140	173	15
451	366	424	286			504	482	451	203			488	208	329	340	298	355			74	102	28	32	8	13
487	479	394	352			502	447	424	368			451	404	424	62	281	328			108	366	157	16	159	104
480	454	428	337			484	147	518	439			393	390	198	315	410	322			397	386	81	179	33	13
616	389	84	299			518	434	492	373			464	435	34	383	128	293			409	393	19	204	8	16
570	477	49	432			480	431	545	445			460	342	343	312	403	384			151	384	196	68	22	31
529	396	116	92			527	547	427	186			464	394	377	390	333	298			402	342	205	37	115	154
540	424	344	384			478	439	421	441			429	406	360	64	330	292			392	399	256	187	20	22
556	355	350	157			584	518	154	378			435	474	181	369	350	273			390	449	12	54	28	19
517	435	342	338			508	118	552	393			426	481	24	126	28	384			510	382	255	13	22	35
493	531	180	31			487	130	481	418			399	440	391	150	371	29			346	426	212	160	14	12
579	443	462	98			496	440	419	180			101	430	377	363	374	274			46	149	225	68	39	42
551	467	421	36			300	440	458	444			459	438	419	349	374	359			381	150	225	52	16	17
495	531	417	356			475	449	468	462			450	458	422	257	404	309			364	96	9	21	190	18
547	520	364	376			547	410	118	365			477	453	417	372	349	312			444	118	206	236	141	11
501	525	64	332			515	144	454	276			480	476	358	380	435	393			405	426	91	165	26	56
502	348	390	115			491	419	506	381			513	447	424	40	364	353			302	346	265	95	171	16
516	441	319	61			478	462	550	407			455	417	404	43	66	353			425	128	21	24	238	23
532	456	315	383			473	459	501	315			397	424	452	440	332	393			270	382	238	49	17	31
533	504	343	301			431	549	471	422			437	420	310	168	416	418			417	418	40	73	189	18
507	433	110	352			545	403	536	370			382	378	368	427	346	279			368	407	53	26	11	10
139	542	412	413			276	428	79	99			476	365	346	347	283	309			84	332	37	27	98	10
495	498	337	30			240	488	132	482			510	426	346	380	383	46			295	367	17	63	19	22
517	415	434	335			490	572	494	445			409	367	348	351	153	304			364	318	150	24	11	17
147	436	395	91			506	485	489	354			288	396	295	332	303	295			314	363	18	27	52	15
542	430	387	346			462	430	432	391			451	140	366	73	289	335			63	340	238	45	26	33
148	487	110	326			505	507	400	421			492	411	360	361	277	278			343	276	44	20	9	15
604	493	367	343			568	535	557	489			494	471	301	372	306	177			459	440	34	23	31	19
510	386	410	365			510	509	526	436			440	485	363	31	304	318			416	362	29	27	48	34
635	462	329	386			444	465	449	393			468	417	316	312	373	349			355	357	75	5	124	20
552	434	360	345			480	595	397	424			473	425	451	315	319	347			385	376	202	58	265	11
505	424	198	306			551	372	449	401			410	373	393	354	348	308			432	60	289	24	68	8
507	243	365	379			438	422	422	478			434	459	370	398	351	360			267	64	18	181	30	29
479	496	381	345			486	437	477	385			446	482	118	340	33	63			367	335	135	224	105	8
543	395	391	354			534	433	389	197			369	472	388	338	349	372			299	290	367	83	155	19
485	452	416	254			562	422	440	438			420	413	379	404	365	286			388	379	42	214	120	5
550	476	397	354			545	468	413	218			427	401	394	330	409	331			434	340	86	163	16	22
526	435	387	375			427	422	469	414			477	470	57	317	347	301			444	309	244	202	5	41
561	621	144	372			331	428	503	403			472	407	300	377	276	342			326	324	126	88	218	25
546	411	405	408			523	463	467	485			443	389	366	396	331	320			402	315	12	12	8	105
174	440	389	227			465	425	459	493			391	376	468	378	350	311			399	361	151	39	156	17
540	467	335	378			466	145	423	448			480	60	31	383	294	325			375	110	197	45	90	8
426	470	155	402			511	457	444	410			456	423	407	366	312	329			281	381	277	98	35	18
523	407	431	398			455	461	517	414			473	399	333	244	38	359			360	349	62	22	89	23
535	461	400	374			490	455	491	303			417	421	238	7	323	328			64	366	56	235	27	15
567	538	380	343			451	489	385	354			425	400	394	325	117	28			384	326	18	19	25	24
612	422	322	324			464	464	465	479			397	359	373	330	371	380			138	245	41	36	39	9
509	473	410	322			470	528	434	484			466	129	305	131	360	300			397	347	81	60	226	33
185	471	307	60			429	545	422	402			454	88	381	399	319	83			90	322	238	39	44	53
146	530	389	287			526	576	394	385			412	453	76	361	284	280			355	379	29	33	12	17
520	422	448	318			532	499	129	428			469	462	404	364	45	343			243	357	96	217	64	79
540	511	202	297			542	431	502	422			467	443	314	399	308	114			368	346	214	40	45	20
540	460	399	139			551	445	491	440			149	445	410	380	201	85			460	227	39	20	14	61
146	469	414	440			479	423	446	463			405	437	317	297	106	381			43	89	33	73	165	13
638	514	397	213			477	466	444	295			303	405	360	371	230	310			370	163	62	225	53	21
495	445	355	348			507	286	358	380			450	411	366	100	377	299			398	371	42	24	31	132
640	527	469	339			482	459	484	480			505	477	353	342	51	360			144	68	14	22	13	83
567	394	308	319			130	388	410	460			446	440	310	424	383	388			65	97	225	30	227	32
575	473	96	315			502	157	371	187			459	444	452	300	79	379			370	373	36	163	17	44
580	500	226	62			509	391	267	336			439	402	365	350	355	297			392	191	30	131	26	25
437	458	336	53			475	479	489	402			518	430	383	247	273	17			387	162	207	67	21	46
547	452	379	346			544	511	527	394			478	443	290	349	342	373			388	366	171	21	14	14
522	465	83	364			508	501	501	364			398	389	390	396	302	317			360	335	27	131	186	17
544	474	440	374			546	464	427	484			379	319	291	357	370	301			359	346	290	27	20	20
562	444	387	329			546	415	415	463			297	410	423	362	39	237			345	379	217	22	13	18
477	519	369	342			493	448	522	506			483	394	293	364	307	340			379	359	25	27	17	38
558	426	400	291			493	410	323	471			506	415	384	340	416	38			398	451	44	180	179	24
524	430	441	302			493	373	205	495			460	413	345	303	382	348			415	302	280	39	17	19
525	513	431	346			471	567	443	478			487	370	329	347	379	303			396	98	220	106	35	16
553	504	375	53			494	489	404	507			436	421	236	299	311	303			390	102	20	123	27	40
509	407	350	331			429	467	479	445			378	325	316	435	318	294			299	407	244	35	28	16
601	467	381	382			492	479	480	412			467	449	376	309	391	356			338	94	75	78	15	15
565	412	390	347			530	452	484	401			368	336	359	355	292	275			374	358	274	31	37	39
649	435	367	277			516	434	553	417			429	385	405	368	305	20			107	342	21	63	152	178
489	170	140	63			529	494	414	496			446	410	351	303	337	272			393	401	21	194	132	24
517	406	421	292			533	403	370	273			396	423	329	414	316	25			120	372	23	23	29	22
512	225	380	396			544	509	408	406			422	114	435	313	380	344			388	423	72	23	26	12
488	442	379	331			462	406	493	536			467	383	318	285	350	411			380	408	124	16	16	64
606	408	343	318			493	459	424	421			391	425	461	370	333	324			379	390	34	15	16	20
558	370	374	348			551	528	400	420			354	443	334	385	372	310			340	469	17	37	53	29
552	445	393	303			452	470	458	375			481	387	367	452	301	302			384	426	239	169	9	28
281	305	379	307			455	522	493	431			427	361	356	366	357	249			416	392	10	88	165	17
564	561	380	333			421	471	530	403			450	424	394	317	379	309			394	344	17	19	12	9
508	368	106	60			461	437	494	414			402	428	360	215	63	296			350	291	92	90	164	4
589	497	366	293			548	437	433	425			446	474	418	531	342	316			378	366	211	86	15	52
598	439	372	336			500	472	460	396			381	459	154	349	208	155			392	69	17	40	33	37
484	428	403	327			530	501	502	138			494	413	342	365	302	334			399	351	74	44	13	93
470	477	411	317			536	418	465	568			428	382	388	317	312	342			384	405	74	63	217	19
481	487	420	390			511	473	527	413			497	420	352	79	408	333			89	378	260	11	28	12
565	487	380	380			540	256	132	395			466	491	318	423	333	320			358	350	255	24	32	30
132	458	450	286			459	516	578	423			434	464	328	345	263	363			413	358	95	113	12	11
131	414	423	367			571	487	485	260			432	488	337	439	35	136			357	215	28	89	133	11
531	470	359	359			507	463	528	406			507	455	327	35	333	276			371	341	41	36	97	31
477	234	350	408			475	488	124	478			458	306	377	366	376	355			416	384	116	31	260	20
260	531	321	409			471	435	456	405			470	383	352	363	4	284			410	173	40	129	23	7
693	486	347	364			428	428	477	366			404	386	17	306	319	353			113	295	19	17	16	18
423	450	421	333			510	405	172	116			401	411	321	369	338	30			320	250	48	31	38	27
574	405	451	353			487	460	368	447			424	403	341	355	377	180			388	398	220	22	18	12
585	448	424	25			473	507	526	109			383	352	382	92	276	371			378	318	92	224	14	11
547	465	469	232			632	456	461	448			475	157	376	412	317	293			242	62	51	111	25	26
350	459	395	360			544	466	492	432			276	522	357	291	335	107			403	283	188	107	17	28
386	560	369	356			492	485	440	454			380	425	415	343	336	374			359	331	79	20	8	16
524	410	356	363			116	434	487	324			443	440	344	310	384	338			349	414	25	8	42	13
542	436	299	14			562	406	475	375			473	396	430	334	347	398			398	118	44	49	29	23
513	360	286	279			455	401	520	374			508	433	318	355	287	15			349	127	18	44	27	20
449	328	43	371			448	436	432	446			469	437	448	461	408	325			409	158	51	40	27	11
557	500	339	273			433	428	439	517			357	391	97	176	306	94			407	112	38	19	94	12
467	414	436	354			527	366	418	324			473	437	350	348	314	278			412	368	31	20	222	45
533	470	59	372			560	455	545	347			413	306	396	165	312	198			109	375	236	32	9	27
546	442	219	285			446	427	552	474			389	489	74	361	418	317			333	303	299	64	137	13
456	473	376	424			477	440	492	413			436	378	308	380	343	206			403	405	53	137	105	18
541	449	374	321			449	462	380	400			429	361	329	312	258	337			407	373	205	140	38	17
515	495	408	267			485	419	504	465			438	350	386	441	382	322			85	432	227	269	100	15
544	183	397	315			544	450	552	226			445	530	365	405	299	13			325	389	43	179	19	12
547	84	338	349			167	439	98	435			417	453	320	431	380	388			324	381	236	30	18	13
538	138	351	368			572	466	185	479			462	407	371	312	210	307			367	420	222	30	12	25
129	442	405	409			457	461	484	452			393	425	384	363	334	335			429	104	254	160	29	16
472	443	63	391			490	337	482	452			396	436	377	409	287	321			379	208	69	41	121	19
485	484	399	24			533	474	515	444			448	439	372	127	346	280			425	304	27	202	23	16
493	169	284	266			456	360	412	382			403	460	362	377	369	154			407	309	76	109	70	19
536	461	425	366			511	467	416	437			313	407	82	402	359	306			396	143	92	22	12	22
587	393	431	395			474	464	506	429			479	434	343	365	80	425			335	394	39	34	13	16
488	553	490	336			502	443	505	440			420	444	220	365	315	334			392	351	80	32	201	8
490	238	348	424			476	461	512	501			352	470	125	382	381	293			103	395	208	44	44	31
404	381	365	369			550	519	365	470			456	457	259	271	333	295			420	353	12	134	15	24
517	441	369	332			319	481	267	357			418	450	438	284	351	351			327	386	286	6	187	25
528	268	134	399			457	483	419	185			497	420	368	395	301	340			375	334	21	190	26	32
613	476	216	308			485	490	450	442			519	214	341	391	298	362			347	356	27	102	151	14
619	460	86	324			464	112	335	407			491	259	378	361	383	283			464	352	58	26	18	17
476	420	334	381			531	482	421	359			404	116	406	395	152	269			351	341	236	63	164	27
505	492	368	362			429	494	468	393			470	444	428	425	326	345			386	375	216	159	23	8
448	474	384	371			548	446	573	435			424	434	414	364	26	61			396	371	92	41	34	39
538	354	397	363			557	466	429	400			491	184	166	343	313	157			427	67	44	55	60	142
490	111	374	359			387	503	500	436			408	478	393	261	13	275			153	320	212	205	23	46
562	468	383	352			432	492	554	150			423	334	352	371	284	317			398	349	266	31	28	155
455	513	333	285			562	432	495	466			411	476	425	405	391	193			415	320	225	68	107	11
521	412	356	306			486	426	412	474			463	427	397	377	338	355			236	375	272	71	18	31
114	467	421	394			511	495	439	431			472	440	352	401	268	191			344	241	43	28	16	52
558	512	374	351			466	402	459	394			485	469	374	412	322	305			342	334	204	65	10	54
515	501	327	398			454	546	420	447			400	331	340	401	313	309			424	63	19	61	185	30
686	454	436	8			539	444	281	445			489	428	343	394	91	258			435	337	31	149	14	13
493	398	438	65			235	104	405	394			502	448	422	130	273	287			354	377	178	14	25	101
630	563	445	418			508	435	549	445			455	483	379	417	411	319			388	335	137	36	9	29
553	78	391	378			453	486	529	396			287	368	409	289	38	18			371	365	57	102	11	13
508	392	394	313			509	499	539	373			436	450	392	386	345	65			410	365	216	45	24	44
602	459	156	333			448	396	439	468			464	406	398	190	306	320			443	149	50	12	20	26
523	587	398	389			456	511	450	418			429	424	425	279	398	288			389	149	23	231	18	21
560	548	342	279			478	536	586	219			470	449	455	354	279	45			403	318	17	59	27	33
556	428	386	12			591	208	487	456			100	133	377	133	369	90			351	305	170	61	31	163
515	151	368	349			516	428	431	232			487	405	376	43	124	322			381	229	234	69	10	15
512	95	360	330			448	436	602	457			547	465	366	189	184	341			368	334	46	72	14	15
516	531	452	343			151	441	536	419			480	402	380	351	53	303			404	403	59	199	112	14
520	218	308	268			483	508	513	456			167	278	413	12	315	58			387	398	22	72	22	25
507	465	379	345			543	520	481	406			438	263	362	353	17	180			312	371	51	110	19	21
420	461	322	410			486	357	515	392			365	422	180	343	266	182			379	285	16	48	11	60
519	260	323	267			542	417	417	370			430	381	381	373	19	100			440	398	30	21	21	14
517	418	453	27			127	467	437	192			428	399	375	372	353	281			224	285	22	212	42	20
530	466	394	308			450	473	533	439			447	432	364	266	86	309			347	236	261	38	51	14
483	552	337	281			393	459	543	177			418	350	365	351	322	18			59	279	258	37	61	29
514	399	259	312			540	465	438	483			456	476	357	29	285	21			273	367	88	206	161	11
626	410	329	308			479	472	362	405			497	443	422	318	324	386			377	371	110	19	142	53
524	440	407	372			447	104	447	371			473	392	389	388	161	344			462	418	26	106	165	11
326	441	339	315			490	433	490	385			449	418	323	423	350	281			62	372	121	14	25	32
633	452	392	226			474	428	530	376			468	422	381	393	52	381			414	352	51	30	13	34
504	421	322	404			409	450	577	403			496	429	375	320	388	306			370	400	219	218	18	13
580	481	402	341			531	513	465	441			555	404	330	278	249	309			468	333	206	139	20	17
585	448	418	356			561	198	448	421			475	384	344	319	418	93			330	311	291	203	6	42
325	459	106	327			543	483	125	471			433	504	24	342	333	345			120	28	18	38	161	32
121	448	394	89			475	483	477	482			427	390	357	415	358	340			402	388	72	70	24	12
532	474	408	209			492	515	495	335			443	434	438	308	391	316			131	406	28	26	181	8
565	517	477	317			511	569	473	491			417	349	315	304	314	382			340	363	69	11	16	23
523	418	270	298			527	432	545	459			443	309	67	345	380	56			145	330	23	16	16	10
483	506	164	336			519	386	421	496			425	450	402	383	314	110			377	386	58	35	19	24
568	452	202	377			527	464	349	477			462	417	31	364	93	249			347	395	195	39	217	104
552	524	58	49			516	533	446	333			386	271	365	38	357	321			468	379	231	28	85	11
530	464	375	14			455	139	438	418			399	345	412	373	307	351			376	398	201	34	28	28
374	424	365	389			465	446	427	182			430	370	326	356	148	318			435	338	261	68	35	27
542	434	409	352			524	525	464	393			463	467	306	303	309	347			462	414	47	28	29	115
584	396	87	352			513	432	444	432			181	362	342	346	324	148			293	392	17	15	48	32
524	470	128	346			490	444	469	362			431	475	19	371	88	349			175	338	232	34	16	19
455	498	388	109			549	467	476	382			485	396	395	348	414	338			336	330	19	50	144	30
545	542	252	290			495	511	501	406			540	399	366	313	414	347			341	340	41	45	29	24
526	399	320	342			590	459	265	403			456	246	435	341	309	86			401	328	181	54	53	17
562	501	75	302			476	452	458	452			440	407	342	323	339	321			316	395	27	168	21	30
566	383	402	340			543	404	520	358			499	515	307	312	34	315			457	405	260	183	35	16
533	492	298	302			461	494	502	485			413	367	358	313	277	342			391	360	264	73	14	64
528	420	431	106			466	547	427	368			478	315	400	320	354	202			269	193	35	29	14	19
532	494	365	388			568	178	523	425			469	371	415	316	346	373			480	354	254	175	11	32
543	431	364	389			469	476	525	187			425	106	425	56	78	366			387	321	30	15	14	17
133	429	446	316			453	490	437	418			476	473	150	57	369	11			274	412	241	34	211	38
481	473	395	336			395	478	415	470			470	355	464	292	334	290			348	66	46	42	13	12
532	416	445	316			487	426	463	390			454	388	428	329	337	407			418	335	57	50	136	14
576	123	265	341			588	442	484	126			367	439	339	355	159	317			385	389	57	60	28	31
532	400	90	28			466	468	423	124			369	439	411	409	27	297			336	289	13	37	17	11
611	497	392	340			621	469	511	440			435	392	189	376	464	335			404	363	33	30	19	29
546	100	372	104			496	392	311	335			497	102	355	373	332	21			395	444	48	37	11	29
610	430	436	344			599	466	445	410			451	412	442	446	305	332			402	349	160	24	33	23
260	383	428	270			494	442	524	400			445	432	398	282	359	84			429	219	39	39	18	16
568	537	24	24			194	456	527	459			466	136	401	116	397	15			430	378	235	21	30	13
491	424	173	356			484	457	447	400			424	388	385	351	157	304			430	379	31	43	21	13
581	462	415	340			565	392	505	379			430	519	326	407	273	211			327	360	49	53	10	30
630	477	384	402			571	368	475	411			524	440	139	363	291	353			145	196	260	199	19	15
545	454	374	333			514	442	442	81			492	397	426	400	312	328			425	435	162	34	16	17
490	471	381	366			514	416	93	355			444	443	425	315	295	30			171	355	14	16	53	18
620	126	293	343			517	485	264	345			402	388	338	129	321	263			402	321	52	34	11	13
449	485	218	429			548	120	406	508			442	416	420	310	302	264			440	388	260	26	14	11
96	452	444	330			550	449	545	477			467	443	293	321	326	340			484	341	251	164	15	8
468	525	426	299			469	478	152	445			440	424	406	376	43	331			414	311	30	25	14	19
540	351	362	77			498	467	470	444			487	422	451	313	362	351			326	371	261	37	14	57
461	397	61	365			528	405	427	451			380	442	422	377	347	12			339	95	29	82	155	31
579	455	384	411			517	396	416	439			497	402	133	156	374	378			446	342	214	44	19	13
623	482	408	378			529	462	535	172			390	435	364	426	163	42			378	323	210	39	7	31
563	495	419	134			533	506	544	435			268	434	355	291	319	223			183	413	13	33	24	15
544	504	143	383			519	419	597	423			436	402	418	20	347	300			372	202	98	35	73	31
582	431	429	384			509	409	562	454			384	440	115	358	370	245			362	478	26	57	10	16
525	460	389	338			424	480	207	363			419	136	109	423	48	352			485	302	237	99	8	15
482	503	409	38			343	561	428	441			383	459	410	379	269	316			323	212	33	186	223	17
522	494	409	317			525	466	490	353			405	424	367	359	397	346			412	361	273	39	18	192
519	510	376	320			494	93	432	104			84	455	353	334	420	352			293	359	126	44	30	16
363	437	422	392			493	415	504	396			386	484	290	374	367	301			358	338	48	41	30	39
551	503	340	372			482	257	550	482			407	416	363	285	345	279			355	337	329	132	60	32
572	420	359	195			370	385	452	371			488	457	425	263	255	306			375	408	14	45	174	22
467	454	362	316			150	398	466	367			371	465	386	370	325	192			412	441	48	34	12	32
434	372	440	334			540	448	449	280			505	416	319	147	363	311			275	358	221	36	17	44
480	461	450	135			79	376	490	415			427	363	364	356	213	334			375	318	170	13	13	64
625	403	430	408			493	445	430	443			487	462	56	129	357	393			363	115	18	167	25	19
499	473	396	30			487	478	446	429			527	443	49	272	356	291			329	308	280	42	37	80
576	129	181	304			476	388	520	305			465	392	373	346	407	301			420	178	277	13	146	21
545	169	119	361			513	446	456	400			409	440	319	104	358	40			421	330	23	27	15	23
539	480	416	325			463	418	497	523			454	398	306	371	383	159			456	170	282	36	182	42
504	351	319	314			505	524	454	360			476	487	425	181	367	364			230	409	219	39	28	30
454	472	364	305			472	189	133	403			396	406	359	304	353	364			276	330	197	48	39	13
481	434	330	387			512	402	409	429			457	368	357	380	51	185			91	380	24	66	31	39
535	348	370	315			544	394	535	326			462	464	365	414	405	337			441	365	42	18	5	18
503	465	368	273			567	469	476	461			407	392	289	374	311	349			332	179	44	32	14	40
611	481	368	109			510	99	174	399			381	443	392	363	404	338			364	278	254	171	28	11
530	380	358	340			381	443	395	380			532	412	381	356	338	334			338	367	44	46	18	17
144	454	347	386			498	209	473	404			452	377	13	350	351	308			409	366	289	29	18	26
524	435	316	349			488	473	423	468			454	517	403	321	367	252			374	411	17	17	30	7
469	508	359	364			494	415	506	434			218	150	346	327	366	294			383	308	16	34	73	19
268	474	389	333			524	393	441	403			311	423	237	391	272	306			451	389	256	11	63	29
462	523	383	375			532	509	504	509			469	433	348	389	337	304			412	382	231	53	222	13
602	537	413	320			491	492	515	370			331	101	411	361	369	321			344	332	93	108	12	14
487	513	437	38			450	137	546	426			417	467	355	372	316	285			116	297	72	118	184	38
512	234	347	307			515	450	495	391			416	409	347	348	385	366			345	445	60	26	41	30
581	458	393	357			455	462	513	472			483	468	320	355	37	286			437	440	252	152	73	26
506	540	383	350			532	464	504	115			463	358	357	337	313	406			352	384	40	24	23	11
502	409	427	356			486	517	480	431			456	504	286	352	350	59			414	386	23	28	167	28
491	502	448	348			501	480	510	373			389	407	353	411	334	386			66	372	220	24	29	11
530	481	393	293			489	403	418	419			391	413	317	373	360	217			359	363	185	27	37	27
535	388	438	361			525	504	488	447			219	463	377	365	353	408			335	300	17	56	63	8
559	445	372	291			450	451	485	411			465	423	311	17	306	337			342	346	17	219	19	20
537	483	367	59			510	457	458	360			147	384	376	280	334	293			381	223	222	55	50	12
597	429	350	276			530	462	488	404			448	347	376	342	191	254			400	311	255	51	14	14
522	364	417	385			620	466	435	408			421	381	414	335	306	329			297	325	108	129	21	20
512	455	335	37			556	479	485	396			430	439	376	336	284	304			249	384	26	217	25	12
465	88	343	401			575	461	520	468			321	251	357	372	414	296			362	118	194	49	30	60
554	515	190	295			579	367	426	407			435	424	419	433	53	327			391	410	52	46	23	23
568	452	383	389			165	453	528	465			480	427	399	369	342	10			282	285	37	29	19	14
528	513	344	421			575	505	443	299			519	393	369	396	313	320			396	424	203	220	26	23
508	544	343	347			508	427	279	389			489	335	256	290	282	369			355	398	50	134	38	17
476	451	352	379			560	468	471	525			416	61	287	398	389	335			232	368	69	82	119	53
568	112	364	348			432	453	467	316			468	435	230	354	354	292			326	420	96	16	26	38
545	141	73	350			550	365	407	425			457	487	344	324	322	128			396	340	184	72	199	25
477	455	363	23			287	484	520	123			473	421	372	359	336	327			141	103	9	22	60	11
599	451	406	372			453	441	148	531			394	502	404	363	323	297			415	77	262	17	120	25
513	553	335	389			524	514	528	483			379	394	369	404	207	361			35	393	270	34	31	7
573	247	330	142			484	196	171	372			421	360	432	349	345	14			395	321	51	20	23	20
475	509	423	94			505	469	504	399			423	358	394	414	365	160			248	106	19	73	38	34
540	487	386	354			467	158	484	497			418	403	353	349	372	11			430	397	17	24	83	76
575	317	354	65			460	414	481	413			424	467	393	150	254	273			159	432	266	18	50	13
583	424	362	320			132	490	417	330			182	466	377	406	305	374			398	369	257	27	125	9
505	439	381	239			516	346	456	405			162	475	335	335	384	362			370	351	121	45	193	9
528	471	81	341			555	487	445	126			461	494	406	372	238	303			176	398	63	16	20	10
522	447	386	367			483	469	506	451			373	382	399	323	121	30			431	202	10	43	11	22
554	473	396	345			435	142	467	438			554	400	56	395	354	337			360	393	236	80	39	21
250	508	442	411			104	311	561	469			459	416	387	363	306	92			357	381	116	36	13	16
468	464	431	40			505	458	450	126			377	405	348	353	367	357			409	377	186	17	22	34
501	468	491	154			495	376	441	401			506	499	329	345	433	354			357	454	23	92	10	13
548	446	355	126			555	468	407	399			461	400	384	326	343	365			323	353	177	59	14	11
528	518	379	13			619	512	433	469			457	363	370	387	364	391			407	404	221	30	55	23
490	492	367	334			518	415	472	176			508	403	308	332	333	70			410	211	213	59	46	159
490	483	392	357			458	238	467	389			367	398	318	380	323	351			369	373	41	32	11	38
559	459	378	305			542	491	454	412			415	402	417	417	350	321			425	387	223	36	28	25
591	508	311	222			512	373	504	533			492	397	223	399	218	313			387	324	224	23	43	18
538	411	443	452			487	448	463	424			469	259	113	252	197	281			382	62	21	13	65	18
525	146	452	156			576	525	316	416			442	401	411	395	355	275			414	204	60	33	81	17
436	546	411	342			505	460	498	442			442	413	337	218	344	357			405	379	259	34	13	20
530	455	328	326			588	157	470	471			548	416	354	410	53	319			362	381	215	32	14	46
533	102	402	317			541	487	474	323			484	277	361	360	358	242			391	371	286	19	219	36
528	469	334	377			445	459	513	472			450	292	435	375	67	330			454	363	49	248	11	25
523	446	372	48			481	479	482	448			527	371	405	409	394	315			338	278	170	23	53	14
551	483	379	380			548	514	124	351			404	377	358	394	312	309			423	428	80	84	53	20
528	337	437	338			499	467	504	464			459	382	431	395	299	339			112	81	172	67	32	22
500	486	383	335			418	522	470	287			438	424	418	329	395	335			127	407	209	15	13	83
499	449	404	104			475	405	458	403			486	423	416	334	216	233			390	105	250	214	32	33
114	180	342	159			470	487	503	123			486	406	350	293	338	265			245	411	270	38	48	14
533	418	107	339			287	461	447	379			425	523	342	417	52	362			382	314	39	91	158	4
529	412	361	364			493	491	548	180			434	444	476	86	314	352			201	345	284	30	31	16
262	473	423	111			471	251	205	451			487	373	327	354	57	273			400	262	79	43	59	130
566	463	403	379			482	461	496	346			435	367	445	333	367	173			362	427	52	88	9	18
506	476	317	347			535	437	279	405			329	405	33	366	361	315			440	381	70	67	21	22
522	312	367	127			386	424	486	380			486	454	104	370	298	314			373	437	62	27	151	47
500	466	362	68			647	522	418	440			333	393	190	357	402	336			201	327	255	30	158	20
333	492	392	393			503	462	525	486			462	422	343	378	247	272			482	391	8	52	11	17
571	538	412	332			451	219	474	456			464	391	455	407	331	446			99	370	216	80	11	14
556	407	241	327			476	472	544	419			429	431	320	378	336	319			111	322	289	35	29	20
514	399	433	358			524	375	390	376			456	404	396	331	318	292			374	66	226	50	71	13
465	567	40	337			429	499	491	456			396	422	148	389	169	41			96	338	33	28	29	35
627	410	355	397			526	529	531	373			433	410	391	334	321	417			333	110	47	98	14	27
454	429	345	323			587	449	381	447			287	398	290	357	293	341			292	406	64	94	32	73
544	476	46	399			515	513	487	412			381	483	368	405	354	291			258	338	146	30	101	12
624	448	127	389			476	488	505	302			454	499	68	386	334	287			363	238	28	19	84	22
493	518	354	325			594	386	486	405			469	442	433	171	336	268			414	334	235	37	11	48
165	530	382	54			539	140	479	379			463	506	354	130	299	318			431	309	305	24	45	10
550	416	157	262			480	514	405	442			450	427	303	355	346	334			383	435	219	46	19	15
500	191	378	70			542	378	483	112			494	384	358	402	376	375			437	408	23	27	47	2
575	453	388	283			491	135	230	386			536	384	381	357	25	344			428	381	211	26	13	8
530	475	377	283			501	505	470	410			367	385	137	374	335	339			365	414	230	38	42	14
458	378	420	390			597	437	204	460			407	431	370	299	313	307			278	345	31	42	10	23
534	474	366	166			526	557	423	413			438	360	20	387	391	339			309	413	292	25	42	17
575	468	415	40			486	488	510	370			494	470	425	129	315	278			363	413	92	43	239	81
515	506	110	363			559	476	471	428			494	493	298	354	374	304			442	378	258	164	7	12
594	462	340	88			481	541	533	161			402	349	298	388	60	326			349	403	86	19	31	29
554	500	110	372			525	458	514	283			461	438	32	298	366	274			359	97	148	25	32	13
195	464	337	273			513	480	299	456			498	440	372	80	366	325			352	369	233	30	9	10
552	471	371	341			494	438	434	444			500	156	362	282	219	60			331	362	243	65	166	13
600	497	394	128			432	449	486	257			472	360	345	369	387	144			327	368	132	34	165	144
539	443	115	309			520	471	438	442			457	423	426	398	378	278			392	156	264	69	40	16
584	535	103	327			451	424	502	412			99	90	358	360	309	394			328	385	42	42	20	18
519	513	353	93			427	429	441	382			306	464	410	382	317	325			387	358	51	41	7	9
503	145	448	346			133	507	454	435			367	428	415	343	396	25			377	372	96	152	19	15
491	430	430	21			456	476	491	453			520	402	330	300	21	281			302	358	23	25	39	14
515	480	403	324			508	402	519	426			424	422	421	331	433	371			359	90	235	90	26	20
504	470	358	373			454	504	471	426			499	455	402	322	261	362			367	83	84	102	16	22
519	392	413	340			599	501	327	384			449	344	382	390	325	336			291	383	32	240	16	20
519	442	426	417			522	405	433	429			456	502	358	322	286	293			373	385	52	68	27	26
507	509	289	305			492	500	456	471			432	433	411	333	346	349			291	407	113	42	114	35
585	440	371	146			518	125	118	391			431	128	324	363	16	34			339	433	77	37	27	29
451	107	389	360			537	480	462	471			435	464	360	438	307	189			359	293	57	38	28	6
533	447	356	362			588	442	568	421			261	458	318	381	260	324			336	311	41	32	162	21
437	465	449	120			460	432	436	246			474	398	429	117	277	340			398	276	35	205	31	3
499	234	386	308			481	560	477	432			411	399	314	117	42	88			351	384	25	28	11	75
632	504	387	391			489	507	485	217			456	153	320	317	381	322			340	259	272	26	33	17
290	471	352	120			467	458	455	457			472	191	418	335	288	311			288	341	149	195	37	38
522	435	334	158			549	493	461	488			375	415	419	342	346	232			225	198	260	12	32	8
585	425	480	199			482	433	481	418			420	377	28	391	356	20			337	381	287	22	44	11
476	473	140	313			472	491	526	392			364	425	380	359	328	422			358	342	286	70	19	15
488	445	468	381			441	461	523	484			407	436	326	98	413	383			446	383	33	28	45	8
623	451	362	311			496	453	550	528			487	181	326	419	305	298			346	360	74	55	16	14
535	495	392	343			487	577	491	425			462	433	343	382	390	269			345	307	255	46	36	14
528	511	443	58			467	500	435	325			406	414	352	302	323	294			400	396	31	134	119	16
647	454	400	450			476	500	552	461			360	441	357	108	204	320			450	403	217	34	21	45
491	473	413	365			527	402	483	379			461	369	371	389	136	100			357	406	20	143	24	37
285	447	419	305			452	407	544	445			434	450	410	391	381	244			382	346	23	39	37	53
569	510	331	268			500	496	430	474			406	169	383	455	25	59			360	396	36	84	168	12
521	458	375	431			482	420	509	493			449	422	361	139	46	271			386	390	221	16	13	9
616	482	359	422			491	427	468	377			422	417	372	398	194	11			375	436	293	54	15	29
565	224	338	15			394	447	180	430			444	342	352	360	349	304			399	403	55	29	35	38
474	430	365	112			439	434	464	378			476	432	408	366	278	91			334	332	220	59	104	22
461	537	456	321			493	524	450	488			409	290	358	344	358	297			177	394	20	56	18	33
518	278	57	332			430	433	460	370			452	448	339	402	303	310			260	384	190	80	34	14
525	517	218	351			529	267	447	404			407	206	379	296	351	25			421	424	15	43	19	51
554	402	393	342			535	495	424	283			420	402	341	364	21	322			507	381	19	75	31	16
545	271	197	389			504	441	430	461			391	406	417	351	321	322			293	88	189	34	25	15
414	199	321	118			487	415	492	374			430	463	379	298	404	223			421	308	264	29	23	35
493	460	358	350			484	484	119	482			407	388	417	357	19	316			407	329	95	80	8	29
544	488	354	382			488	394	366	417			410	422	354	339	105	338			373	358	59	12	21	18
529	404	406	32			408	177	482	452			386	430	78	307	364	337			376	300	57	48	173	16
579	428	229	31			560	482	430	403			398	183	102	361	398	117			400	108	47	97	25	9
504	436	89	333			418	199	478	477			429	392	409	389	374	328			312	390	28	191	11	10
540	471	467	394			124	486	127	418			448	360	383	104	423	32			281	124	259	13	28	37
518	533	438	387			501	414	348	217			418	395	347	338	16	350			397	405	162	13	17	53
358	466	414	382			478	448	485	436			428	493	207	429	371	368			395	309	70	53	28	40
585	97	312	278			471	516	492	469			344	447	385	332	321	24			427	63	99	36	15	75
564	232	403	61			321	411	455	427			444	365	428	228	369	76			361	346	258	21	24	9
415	466	428	18			492	478	533	336			529	438	279	385	338	339			328	393	223	52	166	17
492	517	77	376			127	237	518	343			418	462	378	364	316	279			72	409	126	24	26	24
477	477	391	346			511	465	531	98			529	496	347	356	383	202			353	166	16	28	199	21
520	492	151	104			457	454	537	454			425	408	375	472	317	197			109	282	299	20	63	19
527	438	422	340			538	508	452	460			413	419	421	308	309	255			369	401	73	10	52	15
500	429	357	99			401	447	466	372			447	436	318	393	356	296			434	443	121	26	11	18
586	406	389	346			542	130	541	476			166	431	331	378	331	175			400	63	30	148	25	46
526	503	437	198			661	524	459	431			474	536	310	335	254	277			388	395	261	14	10	50
542	136	357	339			154	450	399	409			476	417	287	118	218	293			432	410	186	199	40	22
547	381	148	463			554	521	430	426			442	369	138	335	322	24			349	299	71	35	25	13
523	470	333	265			517	472	459	36			400	425	324	183	452	24			302	438	30	30	176	16
634	454	369	98			480	381	513	410			459	416	440	34	55	72			370	360	191	21	24	20
519	502	383	337			574	112	482	418			411	340	396	398	55	159			43	375	52	90	26	34
564	399	366	372			460	161	461	393			481	434	416	83	301	289			196	351	260	35	104	6
578	558	424	430			462	451	496	427			460	403	360	318	346	381			445	151	80	210	27	64
560	444	282	182			556	397	440	457			419	435	344	96	73	330			412	426	43	11	18	20
553	424	337	250			498	464	451	419			515	401	319	34	348	413			347	356	60	144	192	16
560	428	272	129			495	369	470	446			455	270	337	366	104	392			74	372	260	17	131	33
538	417	42	432			515	467	387	232			502	205	126	356	353	317			410	372	211	19	123	13
579	309	427	287			556	499	445	461			404	418	352	355	374	366			465	41	254	32	253	77
546	387	331	292			396	480	486	444			459	255	131	385	344	259			441	79	19	135	12	12
553	464	55	371			545	534	509	266			415	382	401	397	341	22			396	321	32	19	35	40
526	460	386	260			509	422	303	451			399	388	287	313	317	266			317	356	51	60	24	27
457	175	298	386			452	128	456	377			516	423	140	395	374	36			192	324	180	54	33	13
497	409	333	342			566	487	397	403			349	414	386	395	354	291			418	345	145	88	13	73
480	401	335	367			253	400	492	416			177	425	352	452	353	391			373	330	22	230	76	26
477	477	322	301			515	231	471	477			519	440	371	377	358	302			226	322	79	45	190	19
621	425	312	403			544	547	460	485			524	441	395	69	376	397			409	401	22	185	27	17
433	159	155	312			491	458	496	356			500	401	312	290	424	23			332	383	187	25	32	31
494	464	350	282			500	505	398	449			443	472	430	391	329	286			429	316	241	71	60	30
527	476	365	355			519	411	411	479			388	382	360	369	301	342			404	169	62	108	201	36
475	525	394	311			512	436	480	488			406	130	364	385	309	231			459	92	15	175	53	21
478	448	335	250			488	517	509	327			406	529	379	399	317	293			375	390	230	40	19	11
610	455	386	331			477	412	426	462			420	435	435	406	163	351			365	53	105	42	68	26
442	452	410	381			545	395	473	402			452	381	364	114	342	279			333	417	147	45	133	9
499	470	361	377			503	422	459	341			490	434	438	365	388	371			393	331	88	21	166	19
471	86	98	299			498	462	454	373			428	252	396	390	402	62			75	64	121	196	205	10
628	462	416	67			518	449	427	400			475	449	396	268	39	81			384	393	185	39	242	7
483	507	316	330			552	494	443	469			460	326	364	242	399	317			364	359	207	22	10	21
511	441	364	55			491	520	520	353			486	435	394	391	115	281			194	470	276	41	16	155
446	437	406	396			493	509	533	153			458	486	440	44	286	67			219	335	105	41	22	11
548	437	431	312			417	319	451	133			423	464	347	298	127	28			341	341	41	16	27	16
484	471	399	369			517	595	558	472			485	436	372	372	346	241			315	256	109	13	23	19
562	463	357	324			580	464	514	446			495	494	365	449	333	343			334	366	246	115	49	97
486	412	362	385			518	447	512	448			443	120	431	307	431	16			125	375	174	191	27	11
480	462	439	383			544	447	434	162			518	482	300	400	366	331			404	252	47	40	182	8
503	438	413	66			478	455	471	253			506	467	408	281	329	343			107	401	225	40	154	8
127	472	375	188			452	531	459	397			381	414	361	323	365	205			263	358	21	65	216	18
490	400	411	404			506	323	447	309			401	378	81	250	333	386			419	413	31	26	18	15
508	490	357	13			445	438	444	454			413	414	358	358	389	353			416	253	30	91	12	11
642	427	379	130			138	500	515	411			434	453	300	124	293	288			443	277	12	61	18	11
560	471	417	108			456	454	482	386			457	363	342	333	372	339			202	136	45	31	26	23
577	266	424	359			485	476	458	392			473	451	125	352	354	165			387	400	30	25	147	32
448	117	352	229			474	459	455	460			361	362	394	373	313	339			425	393	184	165	83	28
517	470	321	310			505	518	463	440			408	372	284	268	396	27			429	357	290	43	192	36
509	487	381	184			561	482	491	385			457	382	299	329	368	309			332	434	47	173	58	14
572	66	357	327			389	176	503	387			472	415	323	74	341	258			387	104	149	210	23	81
557	486	438	309			548	441	391	441			415	382	373	333	311	375			454	291	176	25	19	13
494	541	405	280			495	414	609	263			406	409	369	419	374	348			190	369	27	32	25	18
540	556	333	363			154	373	471	103			436	446	356	318	330	317			426	376	67	44	45	59
471	472	352	333			519	428	461	98			420	436	318	372	83	281			351	431	43	40	25	12
508	388	198	318			452	487	556	142			517	380	180	331	370	382			423	105	20	184	16	18
561	499	31	345			468	492	519	392			478	250	389	398	294	336			357	382	13	36	20	125
460	502	368	365			259	425	446	426			231	448	417	368	390	100			403	47	200	7	63	16
530	515	420	346			454	503	531	388			465	475	370	407	334	371			374	95	284	145	148	76
483	427	75	334			524	545	427	415			455	231	327	406	335	307			336	378	16	37	169	133
619	401	397	185			518	407	463	467			497	396	456	345	355	327			74	160	231	27	19	13
506	506	419	322			422	463	488	484			446	393	309	271	22	215			395	265	191	20	158	12
466	443	411	249			501	567	474	435			151	453	66	424	107	194			422	383	182	117	25	29
531	423	340	282			419	364	484	410			490	310	314	141	331	291			363	403	201	19	11	101
575	425	385	353			465	480	530	444			129	370	71	389	51	364			152	376	32	30	243	7
511	468	342	394			498	433	439	369			414	393	336	297	369	10			333	100	106	58	66	19
555	484	347	342			276	454	469	397			468	397	123	343	328	385			400	336	94	70	148	14
621	499	92	392			518	535	523	512			491	417	299	373	312	34			387	84	22	29	110	27
498	419	380	17			506	428	543	392			406	414	307	310	348	367			397	232	162	38	73	118
541	448	302	320			497	464	467	409			440	386	274	239	370	369			201	147	62	136	7	142
550	511	180	75			475	434	427	457			420	384	368	85	312	361			380	352	25	44	16	26
546	510	317	340			514	497	331	418			490	400	387	402	61	259			100	378	26	13	19	130
478	463	53	307			573	491	83	405			475	400	467	404	375	132			334	371	159	162	13	17
561	380	400	365			567	458	138	398			372	393	446	360	337	30			332	317	218	13	213	45
459	550	129	48			490	501	389	415			457	125	271	382	385	27			370	370	236	82	44	10
531	459	410	315			619	431	456	439			434	416	424	298	359	53			339	340	20	16	21	43
522	482	423	349			511	517	509	440			466	469	341	383	227	14			410	315	42	209	9	9
488	486	108	53			467	302	478	564			397	388	350	49	283	355			412	351	31	73	31	25
187	342	418	352			494	488	414	342			467	413	441	359	388	74			421	291	32	190	27	31
533	489	117	7			546	144	423	425			429	482	402	332	350	310			139	349	136	134	8	21
467	460	359	37			518	446	391	500			507	483	371	379	351	265			366	216	245	177	44	9
154	436	374	290			450	400	445	477			374	381	352	193	352	379			387	341	220	34	14	37
493	467	342	362			474	441	419	528			480	397	357	381	360	351			347	372	32	49	18	16
512	477	468	119			505	483	467	460			367	445	157	399	116	335			334	171	248	14	21	23
505	454	257	354			526	462	85	382			495	444	385	430	334	292			382	410	221	38	8	19
528	493	430	38			542	214	431	454			357	359	378	244	340	336			396	331	15	35	56	19
520	445	366	359			446	517	383	436			444	340	390	383	341	354			411	364	19	28	31	30
497	465	364	256			452	506	419	519			397	363	59	309	412	380			324	98	280	43	164	8
459	482	404	303			521	431	512	372			478	445	354	325	20	277			292	193	30	55	164	41
527	101	361	306			491	99	477	419			505	355	410	359	89	338			390	108	37	14	32	16
590	491	343	338			614	457	484	278			523	368	321	328	322	329			404	334	48	43	21	23
563	500	351	368			471	131	570	370			539	431	314	375	307	274			423	352	52	162	11	137
445	456	397	251			316	511	432	429			403	365	136	407	366	313			357	46	21	35	122	18
494	550	393	57			470	549	438	401			493	482	354	364	333	248			435	138	238	183	220	22
556	374	389	361			582	492	492	496			389	378	207	347	271	43			394	439	14	18	22	17
603	272	296	337			444	448	433	434			560	133	387	346	35	326			381	294	284	15	109	12
542	471	383	411			558	478	457	316			420	388	383	389	334	296			365	390	109	21	52	13
552	473	356	408			480	475	428	472			444	379	334	159	297	386			375	371	230	46	115	13
552	436	90	382			506	488	535	420			444	309	403	413	360	318			216	381	157	83	23	34
497	482	347	427			509	442	459	434			432	360	380	326	377	28			406	314	25	12	35	15
544	464	394	312			477	431	517	497			401	436	362	400	394	286			391	453	44	10	12	57
459	506	333	319			249	440	466	379			292	481	329	307	345	270			443	404	16	20	78	11
607	536	393	281			490	321	463	473			523	424	385	334	329	74			409	290	49	52	20	19
458	407	374	59			466	558	461	450			434	379	334	336	25	372			341	350	230	177	11	11
141	449	231	327			536	502	414	488			509	436	408	380	357	318			423	363	47	15	170	14
540	333	384	358			158	484	498	495			468	449	314	420	360	313			459	346	311	72	80	31
532	580	394	353			507	495	425	429			467	466	389	343	221	374			307	341	233	12	10	21
468	485	363	379			511	417	468	416			467	408	349	372	331	14			352	360	156	16	24	21
536	450	397	354			532	487	325	469			416	468	360	351	390	331			246	364	59	19	183	34
114	518	296	319			490	404	503	311			458	422	322	409	324	306			400	128	93	177	73	26
481	405	428	324			175	101	533	453			503	446	414	395	246	377			309	262	24	70	114	28
541	527	416	323			513	432	233	386			471	96	322	332	239	315			438	350	87	27	147	18
402	452	312	438			448	477	421	423			475	437	366	98	193	289			442	430	263	68	66	19
492	449	136	375			518	258	249	436			418	362	397	347	320	349			402	379	112	106	3	10
512	482	59	294			496	425	512	451			193	442	459	302	251	330			196	337	30	61	20	33
565	437	215	367			513	445	535	411			420	492	294	309	61	26			375	319	65	33	97	8
521	421	379	144			555	524	444	460			519	389	341	349	21	21			275	370	53	24	2	16
534	492	374	101			470	479	461	230			435	478	404	330	408	313			362	393	29	47	16	42
529	495	334	334			368	461	426	437			440	452	346	39	334	344			458	403	22	39	101	42
157	431	384	89			462	421	453	457			392	395	362	417	413	93			349	370	42	68	27	42
518	467	370	395			447	492	471	457			422	98	301	271	314	346			405	87	249	65	179	39
512	483	430	316			490	447	526	412			487	432	351	365	97	352			149	321	148	170	183	18
501	455	334	346			422	494	492	468			529	380	361	354	344	317			380	382	220	20	17	22
490	496	362	38			480	353	457	382			496	426	401	15	331	48			430	96	37	10	20	15
485	439	344	350			460	421	460	376			442	468	385	314	274	356			401	316	84	110	140	16
524	412	384	398			487	384	475	499			402	437	319	306	416	14			362	349	63	59	44	28
497	514	371	345			481	457	491	392			435	293	427	365	396	332			325	416	202	164	11	10
506	476	154	386			425	409	557	404			398	223	392	360	49	274			459	135	21	20	15	25
557	478	98	270			326	494	144	382			483	450	340	82	320	23			407	422	239	192	37	22
513	494	403	358			549	409	215	413			432	397	144	207	335	312			334	192	64	63	64	39
476	243	367	113			523	107	417	461			414	368	329	360	97	400			332	230	146	39	46	8
559	469	352	329			449	501	551	402			478	394	378	232	25	326			404	136	157	32	11	15
542	419	290	453			499	486	513	369			390	376	414	350	350	321			354	385	220	233	41	9
551	429	394	327			484	393	425	490			539	456	319	383	343	373			472	323	42	35	46	67
466	498	379	210			105	425	362	440			486	411	198	407	361	286			418	325	230	48	25	24
575	501	17	367			455	493	427	463			374	415	381	397	72	312			331	380	238	101	50	14
479	378	510	152			598	475	436	143			419	370	199	339	504	387			73	371	53	22	168	106
537	517	415	284			454	441	453	398			435	445	219	353	402	31			427	423	37	34	18	13
119	186	294	303			533	499	532	380			485	370	410	134	274	197			420	377	150	39	39	64
575	463	382	378			194	460	389	345			104	375	420	323	353	308			119	390	62	34	46	34
511	539	430	430			446	587	259	164			443	417	5	378	216	359			393	94	193	43	34	14
484	473	341	365			479	466	380	430			405	419	385	358	320	329			418	382	262	256	77	11
235	232	365	345			545	305	410	423			464	441	319	355	283	286			88	333	52	17	58	45
532	485	327	351			531	476	430	403			390	442	342	406	313	343			360	214	261	19	22	14
479	427	398	340			399	413	329	477			486	400	243	341	333	336			338	157	132	29	179	9
585	522	223	183			494	514	508	450			394	425	406	466	404	301			395	316	38	63	28	18
526	460	498	349			485	145	483	414			443	190	387	326	315	13			96	413	230	26	201	18

## Sheet: Eliminated_cum
AT:test75%_se64%	AT:test75%_se95%	AT:test95%_se64%	AT:test95%_se95%			AVT:vac37.5_8months_test75%_se64%	AVT:vac37.5_8months_test75%_se95%	AVT:vac75_8months_test75%_se64%	AVT:vac75_8months_test75%_se95%	AVT:vac90_8months_test75%_se64%	AVT:vac90_8months_test75%_se95%			AVT:vac37.5_18months_test75%_se64%	AVT:vac37.5_24months_test75%_se64%	AVT:vac75_18months_test75%_se64%	AVT:vac75_24months_test75%_se64%	AVT:vac90_18months_test75%_se64%	AVT:vac90_24months_test75%_se64%										AT: Summary of cumulative eliminated data							AVT: Summary of cumulative eliminated data									AVT: Summary of cumulative eliminated data
187	261	250	316			178	155	136	165	133	210			143	165	118	87	98	96										AT:test75%_se64%	AT:test75%_se95%	AT:test95%_se64%	AT:test95%_se95%				AVT:vac37.5_8months_test75%_se64%	AVT:vac37.5_8months_test75%_se95%	AVT:vac75_8months_test75%_se64%	AVT:vac75_8months_test75%_se95%	AVT:vac90_8months_test75%_se64%	AVT:vac90_8months_test75%_se95%				AVT:vac37.5_18months_test75%_se64%	AVT:vac37.5_24months_test75%_se64%	AVT:vac75_18months_test75%_se64%	AVT:vac75_24months_test75%_se64%	AVT:vac90_18months_test75%_se64%
197	272	272	306			181	201	144	232	156	189			145	136	115	98	96	91									Minimum	92	93	99	110			Minimum	86	96	83	86	84	87			Minimum	77	79	76	75	76
201	236	244	273			156	204	169	207	156	128			100	148	92	87	93	99									25th Percentile	172	220	216	273			25th Percentile	155	197	139	170	127	154			25th Percentile	139	128	92	88	91
190	245	237	324			122	205	108	98	108	174			127	99	114	91	95	92									Median	187	240	234	302			Median	167	215	151	189	145	179			Median	152	144.5	100	93	95
190	198	222	340			180	225	96	231	170	189			143	157	98	105	105	93									75th Percentile	198	257.25	251	323			75th Percentile	179	231	160	204	156	193			75th Percentile	163	155	119	100	102
92	243	223	296			122	209	144	164	111	191			153	148	104	111	94	97									Maximum	259	313	321	414			Maximum	224	279	206	277	195	246			Maximum	222	198	162	142	146
200	201	219	292			136	226	131	175	121	199			165	138	96	86	94	86
209	241	238	326			170	231	150	205	106	184			161	155	128	88	112	80										AT: Cumulative eliminated boxplot data							AVT: Cumulative eliminated boxplot data									AVT: Cumulative eliminated boxplot data
195	219	271	294			194	105	151	107	119	175			163	149	100	95	111	94										AT:test75%_se64%	AT:test75%_se95%	AT:test95%_se64%	AT:test95%_se95%				AVT:vac37.5_8months_test75%_se64%	AVT:vac37.5_8months_test75%_se95%	AVT:vac75_8months_test75%_se64%	AVT:vac75_8months_test75%_se95%	AVT:vac90_8months_test75%_se64%	AVT:vac90_8months_test75%_se95%				AVT:vac37.5_18months_test75%_se64%	AVT:vac37.5_24months_test75%_se64%	AVT:vac75_18months_test75%_se64%	AVT:vac75_24months_test75%_se64%	AVT:vac90_18months_test75%_se64%
169	222	242	318			125	213	142	165	151	178			146	154	121	84	94	90									Series1	92	93	99	110			Series1	86	96	83	86	84	87			Series1	77	79	76	75	76
179	267	221	355			121	215	150	104	138	186			165	86	92	88	87	102									Series2	80	127	117	163			Series2	69	101	56	84	43	67			Series2	62	49	16	13	15
172	234	136	302			163	223	173	156	149	165			169	149	88	88	123	78									Series3	15	20	18	29			Series3	12	18	12	19	18	25			Series3	13	16.5	8	5	4
194	198	205	195			155	254	169	203	159	179			164	157	92	95	117	94									Series4	11	17.25	17	21			Series4	12	16	9	15	11	14			Series4	11	10.5	19	7	7
167	272	225	177			157	186	111	171	96	183			161	132	104	91	94	83									Series5	61	55.75	70	91			Series5	45	48	46	73	39	53			Series5	59	43	43	42	44
175	245	226	286			101	237	146	188	89	202			134	152	99	90	87	99
180	205	269	331			142	247	150	207	151	177			156	129	121	113	89	106
196	296	217	297			154	113	170	153	150	200			168	138	93	96	93	88
180	271	219	301			149	227	160	179	139	189			89	162	96	116	92	94
219	208	138	266			146	216	170	178	132	113			155	148	93	107	120	97
108	229	219	293			161	209	144	105	154	156			162	120	88	94	94	89
190	226	267	176			150	200	137	168	125	147			161	157	117	99	96	98
172	238	260	285			211	233	174	212	149	172			152	124	128	100	94	83
197	106	261	311			165	168	170	224	121	186			179	145	100	92	91	91
139	232	220	300			168	242	135	91	136	181			164	126	86	114	99	91
191	208	248	174			169	237	148	218	145	190			147	140	84	107	107	92
203	218	251	272			154	209	124	199	157	177			118	144	133	90	92	93
193	275	269	298			152	186	144	164	156	217			162	150	99	91	95	101
200	245	255	312			141	179	156	175	95	222			182	140	93	87	91	94
202	234	253	272			187	247	142	162	148	188			143	159	97	88	91	93
178	234	241	155			179	199	169	140	131	182			108	124	100	127	96	89
198	223	208	305			153	255	159	186	163	213			129	92	104	95	100	83
193	275	238	325			171	193	167	121	163	169			157	165	93	106	91	91
178	256	256	354			170	228	155	194	159	231			155	104	92	86	92	94
190	275	224	139			206	237	156	174	140	212			125	165	91	93	96	90
196	233	145	311			170	227	165	138	160	220			156	126	100	94	118	91
181	291	241	321			179	183	142	201	110	180			142	144	90	91	97	98
169	230	238	319			192	211	143	153	153	203			155	167	127	103	92	88
181	221	221	314			193	223	142	179	160	150			172	153	98	75	104	90
168	262	269	119			135	233	145	170	147	201			150	150	109	86	89	90
193	262	232	356			158	247	155	190	146	157			175	158	97	99	97	80
177	251	231	363			176	182	166	188	115	209			125	110	110	116	88	92
147	234	207	306			166	215	153	175	159	198			148	176	122	95	95	85
173	109	247	328			156	238	164	182	146	177			118	146	115	86	87	95
186	237	161	363			167	173	145	186	138	162			168	121	98	89	93	89
189	272	222	147			169	218	169	186	118	194			171	189	103	86	98	89
180	259	250	191			183	233	136	202	125	92			169	147	98	89	91	86
185	219	260	301			149	213	149	113	101	183			152	164	88	102	93	97
210	253	220	307			150	249	148	214	99	201			165	152	107	89	89	94
166	168	128	300			137	199	118	116	143	111			170	162	98	127	90	96
198	229	252	291			166	211	144	185	111	210			160	167	113	92	102	91
201	250	200	285			203	234	104	218	169	154			127	132	89	89	105	104
200	226	273	326			163	193	163	176	133	196			164	146	130	97	103	93
181	218	257	341			165	234	133	175	153	185			153	105	120	88	87	92
156	257	237	307			166	170	162	197	94	128			170	162	95	80	84	93
180	247	246	310			107	196	155	222	144	200			170	141	97	122	99	92
190	265	217	358			148	143	178	184	120	202			186	158	84	98	97	90
108	186	274	298			142	222	160	180	142	177			107	170	121	106	91	99
190	141	237	358			158	236	148	214	149	178			132	95	115	86	97	90
185	267	263	315			179	186	138	255	134	182			149	120	90	131	100	89
154	228	212	293			153	244	154	236	148	196			145	167	91	94	90	100
151	219	214	324			161	205	168	174	128	147			175	139	84	82	90	88
160	272	222	302			142	233	127	189	147	199			155	141	114	126	101	100
165	183	249	300			188	226	95	216	99	187			170	148	106	91	89	93
213	235	128	294			114	279	163	201	144	188			166	138	128	89	98	88
190	197	249	332			163	239	97	132	169	93			161	167	112	87	110	89
127	301	152	259			184	221	152	213	154	192			104	132	94	90	114	88
156	208	264	287			181	235	92	135	105	179			155	130	136	94	95	83
156	274	254	281			144	227	158	124	158	212			144	134	92	89	93	98
174	243	233	300			162	214	109	192	134	209			166	110	99	90	94	95
202	249	228	312			146	230	189	185	129	174			167	149	98	89	81	111
114	261	251	243			162	184	101	100	144	189			151	95	134	106	88	85
183	259	229	224			147	179	164	170	107	174			191	140	95	122	99	109
197	251	247	301			164	254	175	118	170	108			150	156	93	101	95	95
157	227	181	333			159	229	187	209	105	162			143	134	96	91	88	99
189	248	212	317			191	227	160	204	113	174			98	173	119	118	94	87
164	202	241	164			209	230	160	202	156	165			165	148	95	105	109	85
101	251	171	174			161	223	117	108	128	186			167	137	93	97	90	114
197	252	210	255			151	110	173	173	84	110			115	139	93	82	92	100
176	230	249	291			168	207	190	206	92	112			161	127	98	123	87	87
192	270	224	182			195	212	125	166	153	190			146	135	122	92	100	88
194	255	234	291			176	244	121	163	103	152			154	138	105	87	108	91
195	264	271	278			154	204	146	181	95	137			160	145	89	89	97	93
139	257	239	358			169	227	187	208	152	197			178	149	89	123	84	93
170	247	231	289			164	205	153	173	166	186			145	146	126	91	98	91
193	227	182	301			188	226	165	159	94	203			102	157	122	108	102	89
178	285	271	316			169	194	163	208	140	177			146	137	100	82	95	91
202	212	202	154			165	234	134	205	159	208			164	90	93	83	95	88
181	193	216	237			186	220	129	212	143	181			144	96	94	102	94	95
195	122	219	344			133	236	162	110	120	188			171	132	119	90	89	86
164	235	246	251			179	203	176	200	99	178			165	121	91	84	91	86
99	261	235	275			127	258	146	216	101	215			150	150	117	86	88	85
163	231	253	321			156	233	164	206	134	191			188	145	111	120	92	99
175	219	218	299			175	216	142	187	186	169			184	158	106	97	117	84
108	247	234	334			191	192	149	170	142	199			147	152	98	94	122	85
151	200	271	143			175	214	159	202	136	156			150	152	97	94	81	88
158	267	233	331			204	209	129	173	157	178			116	145	117	95	91	84
213	242	259	260			174	227	164	192	161	192			176	88	104	83	89	87
158	228	253	341			171	245	176	107	148	162			146	145	92	122	109	86
194	277	246	276			93	216	169	194	136	176			165	150	96	97	90	102
181	270	219	322			170	218	161	195	125	196			139	155	141	84	97	85
149	270	219	319			165	217	158	211	122	171			154	149	89	105	126	96
170	259	246	281			106	198	100	185	151	188			109	146	121	85	91	96
199	233	272	311			155	222	142	187	151	184			90	160	90	97	98	84
193	235	136	281			135	126	149	208	147	168			144	105	89	91	95	97
210	137	252	302			150	238	155	174	146	168			162	96	97	109	106	89
193	235	248	414			167	218	100	186	170	176			155	145	96	106	106	89
132	272	229	298			156	178	155	198	135	95			147	150	117	84	91	93
203	279	116	283			175	216	156	192	160	124			151	160	111	129	110	87
174	253	224	302			147	170	149	166	143	206			151	138	86	92	94	91
179	286	266	335			174	201	147	188	149	181			162	157	87	101	101	89
173	211	255	371			196	219	152	95	105	167			144	159	110	96	107	88
198	251	252	310			154	160	162	169	133	199			165	115	86	96	92	104
200	110	243	298			171	241	157	180	144	186			147	87	132	94	93	91
200	223	239	322			170	217	153	219	147	205			143	161	87	83	93	96
163	237	267	149			163	157	136	208	145	168			142	114	83	91	104	90
209	237	208	367			164	193	125	277	92	144			173	121	99	88	98	86
152	226	262	342			194	219	178	160	145	204			171	131	117	91	91	104
242	222	249	230			165	227	145	190	112	103			170	155	108	91	87	95
168	246	258	321			159	251	154	211	138	212			151	152	124	94	97	88
191	163	234	309			183	226	157	212	143	98			91	185	119	117	94	86
196	243	128	308			140	244	140	168	98	207			206	150	123	105	98	95
200	134	156	275			151	205	109	226	140	165			150	126	106	116	102	95
154	217	191	353			169	172	164	174	145	203			169	169	116	114	105	101
207	213	237	275			172	243	135	195	153	183			152	93	87	90	92	86
190	150	252	278			158	236	175	211	121	193			162	152	86	94	92	93
173	236	281	314			109	222	158	148	143	167			160	79	99	108	100	94
199	239	242	224			155	251	151	189	151	195			113	110	94	94	122	85
158	214	238	254			160	207	133	173	166	191			152	108	101	96	97	94
190	246	243	305			161	109	133	200	155	136			111	142	98	98	101	95
175	210	230	392			145	251	152	194	153	195			103	168	87	97	103	96
167	216	228	308			174	210	154	211	106	162			151	145	82	93	90	92
182	238	240	255			158	201	150	206	158	174			141	151	98	90	95	92
201	298	242	326			184	229	138	204	134	97			166	141	130	87	109	94
237	267	187	305			197	189	163	151	136	171			148	95	118	98	92	85
238	134	242	141			159	231	142	153	172	97			140	162	103	95	86	90
189	238	177	304			197	235	161	193	165	118			134	88	112	116	89	96
248	246	200	217			195	208	154	193	150	170			130	131	90	89	91	89
178	257	213	162			176	242	143	177	155	98			145	151	104	85	100	90
201	236	235	187			154	205	169	101	150	118			155	96	122	84	111	86
158	257	163	306			182	211	167	204	127	195			99	162	92	102	91	97
165	243	256	207			160	200	133	180	170	192			131	125	116	92	92	90
184	224	233	332			187	201	136	197	97	122			163	150	100	88	94	94
126	241	142	291			92	248	145	161	159	169			164	174	90	93	90	87
189	244	234	313			178	219	100	100	135	145			163	105	88	98	97	91
203	227	283	276			172	216	148	104	134	191			118	153	100	77	128	95
178	289	227	232			148	239	93	149	157	194			108	99	83	93	92	94
189	232	277	303			200	219	124	228	173	95			99	97	92	90	101	88
193	236	241	245			140	196	155	171	149	236			150	108	78	83	98	114
198	151	140	335			190	266	148	182	164	181			155	150	157	126	84	90
230	248	235	187			189	148	157	124	103	189			163	171	122	86	96	91
194	265	227	320			185	200	154	218	137	197			92	153	96	111	91	87
231	268	123	302			159	237	124	148	98	174			125	94	92	97	118	92
230	228	230	273			185	200	143	198	139	124			172	161	89	95	104	92
204	258	269	345			146	233	109	120	148	106			147	137	93	102	91	94
160	223	224	302			165	176	165	222	104	181			171	181	96	83	100	92
175	246	181	315			199	227	157	176	147	193			160	150	111	85	113	97
211	260	244	310			170	230	164	208	164	181			152	141	110	102	92	92
182	289	218	385			117	237	156	190	114	180			155	149	118	106	98	89
166	254	233	309			148	228	148	191	171	98			147	160	89	121	118	99
205	107	245	297			168	113	148	126	137	181			136	177	126	123	91	81
156	205	242	308			104	214	152	123	104	192			166	168	118	92	96	84
189	245	218	319			104	276	151	118	153	173			153	79	110	97	85	89
190	243	121	310			183	173	144	195	129	144			169	152	125	88	94	77
195	222	196	291			153	163	167	205	166	196			144	154	89	92	94	96
187	187	280	327			177	175	151	187	120	207			168	153	85	116	96	94
188	249	247	300			126	243	163	208	160	195			140	154	106	103	91	103
193	239	236	336			166	235	113	172	97	106			180	143	91	92	92	84
166	143	222	302			168	223	147	157	160	202			102	138	94	109	103	87
186	104	188	312			182	111	163	213	156	201			148	149	110	88	112	88
180	297	230	324			176	216	145	189	137	154			110	112	120	91	100	98
96	288	241	352			154	196	184	178	112	103			159	94	113	95	101	95
148	257	226	301			152	239	156	173	148	208			184	131	122	86	92	91
188	215	241	321			131	186	136	120	123	140			143	130	97	85	93	109
176	238	246	327			161	216	164	213	135	112			155	133	121	94	84	93
163	215	198	322			158	217	168	177	118	149			147	146	117	86	100	87
189	200	209	313			103	216	160	187	90	186			141	132	138	90	86	85
201	250	238	148			178	174	163	213	147	185			155	126	91	84	93	91
190	239	204	306			172	272	143	173	167	187			168	97	90	95	97	91
174	278	239	315			165	212	106	197	145	182			163	116	94	87	90	89
208	226	229	361			184	177	165	147	187	199			158	99	96	95	93	91
195	209	181	347			190	127	151	180	158	160			92	133	89	119	90	94
122	272	264	332			147	220	146	187	160	104			157	153	100	104	95	87
210	208	267	319			138	256	158	197	145	187			106	160	141	90	89	88
189	250	145	272			154	233	150	192	176	205			163	158	123	87	91	88
168	206	210	327			165	104	169	201	92	198			142	157	84	87	84	96
194	112	253	313			150	221	102	212	160	95			146	159	101	83	89	90
202	248	204	313			178	210	184	198	153	156			134	137	98	105	113	98
190	267	223	298			199	191	144	230	147	181			158	154	89	89	97	94
97	295	253	290			160	237	166	103	110	177			162	157	97	86	91	89
183	223	241	357			174	182	159	179	159	150			103	145	101	86	96	90
179	153	223	313			192	207	127	205	181	154			164	165	98	97	93	90
109	235	240	289			179	199	175	186	152	190			154	113	117	87	90	94
179	190	232	279			157	211	151	188	162	223			157	147	91	94	97	88
190	278	223	315			175	215	169	145	151	172			129	144	91	117	103	88
219	231	235	195			136	108	158	192	133	179			125	148	123	86	89	86
213	239	201	312			158	220	131	173	151	174			162	159	130	82	119	90
189	187	230	323			188	207	163	90	126	207			98	167	88	137	86	93
199	250	267	252			169	204	155	181	162	114			104	127	92	89	98	83
175	155	126	299			183	198	184	202	103	111			160	141	137	92	92	95
197	227	142	294			145	221	155	132	118	100			174	126	141	97	89	81
185	233	204	291			156	183	167	194	176	94			84	102	91	108	107	85
159	272	229	246			131	240	142	196	138	101			139	93	97	90	79	99
169	276	201	151			167	243	159	105	95	177			118	181	100	85	90	94
211	211	220	331			149	223	145	183	158	119			155	140	89	84	93	87
192	176	300	333			164	249	151	179	171	184			101	123	131	95	92	102
186	220	214	355			199	199	120	204	147	178			128	131	105	95	98	91
206	135	254	293			145	214	206	102	127	194			141	144	112	112	85	81
205	277	216	330			191	196	161	249	160	139			157	158	99	103	119	98
171	239	220	292			163	235	96	177	156	165			157	171	95	109	84	90
201	220	235	379			190	152	145	225	154	195			175	147	79	89	98	93
230	279	139	249			165	237	155	198	145	181			167	186	123	104	110	95
188	273	212	312			183	236	91	192	116	109			168	161	98	101	139	83
157	249	228	291			172	196	166	199	141	199			133	139	124	87	87	89
188	245	256	259			176	209	152	202	123	197			158	153	90	93	93	92
162	277	151	265			164	223	149	187	131	201			158	151	96	95	96	100
202	236	259	316			175	224	142	195	167	181			111	140	88	94	146	104
172	264	201	284			175	188	157	152	150	167			111	82	102	90	102	106
232	268	204	324			160	224	157	222	149	96			164	157	125	111	95	92
148	220	223	383			157	186	178	214	159	198			117	149	90	91	103	84
196	219	213	283			195	150	147	173	146	119			147	151	128	80	105	91
176	293	249	368			185	218	115	181	100	168			151	136	121	104	89	95
178	262	159	276			180	100	145	170	160	194			100	109	97	91	91	102
186	287	221	313			171	203	139	187	112	105			139	144	95	100	90	88
118	230	252	335			160	195	96	215	144	211			172	126	101	110	98	87
236	211	254	279			153	174	172	189	147	189			160	128	115	95	86	100
171	255	241	277			174	240	105	185	100	91			137	154	96	95	85	97
209	247	232	297			155	250	162	193	164	110			114	142	119	97	112	86
192	249	233	294			161	203	162	166	119	103			150	154	98	109	97	86
191	208	243	330			171	234	143	126	96	197			162	154	121	87	101	83
214	263	238	255			161	257	159	197	159	168			136	144	125	88	89	118
197	112	238	361			175	117	181	215	150	106			143	129	84	89	90	103
183	284	239	224			156	229	173	202	154	157			118	141	98	101	128	88
194	284	141	160			107	130	139	190	150	207			95	118	95	94	90	93
186	245	247	282			202	117	142	195	109	188			151	131	92	94	81	84
152	124	309	278			153	249	143	160	135	163			156	163	89	86	102	109
223	224	234	328			155	202	159	202	116	108			176	159	101	98	116	83
196	248	245	347			162	238	128	223	158	193			141	122	96	83	85	97
221	276	229	284			181	213	104	212	155	196			95	155	90	86	96	91
168	236	189	292			188	203	190	114	135	195			165	163	140	85	91	87
167	239	257	231			131	194	162	197	153	101			145	94	136	97	89	90
195	203	226	348			145	215	162	182	133	88			143	129	93	102	107	82
192	258	233	364			152	211	151	224	117	178			173	145	118	96	94	101
209	231	225	341			148	235	101	105	137	112			159	102	94	97	111	85
186	237	255	368			166	190	150	210	146	103			126	149	125	92	122	91
202	200	130	271			174	164	153	186	144	162			163	125	131	96	88	82
177	192	213	328			126	183	166	178	158	202			166	156	132	84	131	96
172	146	245	288			157	216	91	207	173	148			146	132	89	93	95	71
193	286	259	303			179	227	161	198	152	205			153	87	89	95	111	88
172	125	256	300			190	211	144	106	153	190			143	118	98	91	92	94
231	212	230	313			206	218	107	171	151	104			157	148	86	97	92	89
150	249	268	278			189	192	156	207	152	132			183	150	96	89	96	95
209	201	251	297			159	217	100	203	160	187			147	162	94	92	99	89
100	259	224	308			182	228	146	193	173	193			158	165	104	87	104	94
183	248	231	262			147	239	112	141	158	190			175	154	108	115	110	90
194	236	257	131			131	242	162	180	104	166			142	117	105	99	91	96
186	305	249	243			180	225	106	196	151	190			150	153	84	99	89	78
191	231	239	393			184	199	146	213	143	186			162	156	91	86	108	89
229	240	260	310			181	231	140	211	167	104			135	154	137	89	107	86
183	245	248	308			177	264	133	197	150	177			125	98	96	83	84	100
184	235	234	311			175	224	160	196	108	190			153	166	91	88	97	95
200	262	226	366			190	217	168	202	115	202			160	150	93	98	100	82
180	255	139	336			148	206	141	176	154	172			145	136	95	93	89	87
206	241	277	355			191	213	138	194	118	189			108	159	90	87	100	91
179	273	247	297			191	158	160	190	125	121			134	139	120	83	95	81
222	256	276	206			132	212	122	185	143	100			154	164	97	100	96	97
213	272	257	294			121	207	154	218	145	162			154	139	122	88	91	90
198	238	258	365			125	104	158	111	139	116			167	170	95	107	87	84
134	233	254	280			106	150	157	193	136	185			155	136	120	97	90	92
221	138	270	314			162	212	106	222	168	176			156	137	120	86	91	93
206	210	234	309			152	237	147	243	159	207			149	148	94	92	88	89
229	251	297	157			193	232	123	217	155	177			168	155	122	99	89	81
185	222	229	256			147	200	144	159	142	103			136	151	88	93	88	93
185	232	242	250			168	102	143	198	131	168			144	121	155	94	96	91
177	245	171	163			118	97	145	195	159	95			117	130	103	84	89	89
173	123	220	225			165	125	167	238	86	98			147	142	102	92	85	83
207	261	237	297			148	212	138	178	148	101			185	127	100	91	96	87
116	259	255	246			165	178	183	221	151	189			155	153	91	93	85	91
197	293	261	326			151	228	144	201	117	176			158	149	89	95	108	102
200	245	265	299			178	213	159	189	135	236			133	98	83	106	79	84
183	271	135	308			178	248	110	194	168	186			145	156	97	86	114	91
203	282	249	298			194	200	142	169	146	95			222	109	92	85	89	92
184	239	240	319			106	225	152	211	91	186			150	137	122	103	80	88
188	134	238	130			152	218	153	200	165	174			168	173	89	115	96	81
183	235	282	339			157	96	154	190	129	92			187	169	88	94	93	104
192	274	175	287			191	215	152	192	149	219			185	113	132	93	105	91
190	277	193	324			171	173	157	178	150	191			133	131	127	86	97	90
114	256	264	238			177	206	148	218	136	198			170	173	112	116	117	83
190	217	208	317			147	163	165	170	123	98			131	112	161	96	101	93
206	260	149	317			165	121	149	199	131	186			150	147	97	98	103	91
191	256	214	303			167	218	101	175	128	175			162	165	117	99	101	83
188	244	199	173			135	276	154	165	159	100			162	161	118	97	104	93
188	283	237	278			166	208	117	135	95	199			144	159	128	93	98	93
154	238	241	325			175	242	141	176	135	103			164	152	127	95	89	93
197	249	248	283			185	222	140	108	128	170			103	156	100	99	112	90
203	242	192	330			165	186	139	205	152	218			163	90	130	92	94	89
178	206	189	267			178	222	164	190	131	164			134	117	84	89	98	102
214	244	222	273			163	122	118	231	123	102			155	169	143	85	93	85
188	259	235	351			148	240	96	192	164	178			86	146	107	99	112	87
200	204	222	330			179	242	169	99	149	216			163	122	103	86	125	88
150	226	244	267			114	214	143	205	139	196			105	140	94	105	95	108
187	211	242	259			185	218	154	175	149	94			153	151	125	104	92	88
159	263	291	305			164	247	168	97	99	176			169	145	88	90	115	91
190	288	228	333			111	219	154	212	119	110			156	154	111	83	98	93
177	239	240	289			143	254	143	196	163	169			158	96	104	125	90	87
207	209	231	288			152	203	181	161	133	90			142	151	86	95	101	90
228	245	250	305			120	232	177	99	153	179			150	106	126	93	115	96
173	296	136	278			167	266	149	188	98	183			167	95	93	88	79	86
214	232	218	264			148	208	152	208	154	186			164	164	125	83	124	91
104	256	220	271			167	248	169	223	115	197			140	90	90	92	84	83
197	250	220	307			157	190	165	188	114	179			165	150	88	90	95	91
196	284	191	323			149	216	153	191	99	111			87	153	85	89	98	98
182	242	218	338			154	158	95	189	163	197			168	101	107	93	97	97
172	270	244	313			177	177	163	134	116	142			159	157	131	91	91	82
188	217	276	319			185	225	162	163	160	204			175	129	101	91	105	110
167	256	236	311			172	198	143	199	158	192			124	129	94	86	95	88
217	208	270	341			165	107	161	174	148	181			168	149	115	98	100	83
199	224	226	309			165	229	173	207	99	176			125	125	125	90	87	89
165	230	259	267			176	234	164	176	88	213			155	161	125	94	96	90
185	238	240	282			177	233	137	200	140	208			143	139	86	111	89	90
169	244	257	307			165	208	183	189	134	194			148	154	87	116	93	98
191	243	211	155			178	165	98	200	100	198			141	148	110	86	89	94
177	251	235	362			148	217	129	190	100	187			123	148	96	103	102	92
198	203	281	285			122	237	153	178	88	176			158	138	93	91	94	88
97	234	208	275			191	222	147	187	127	169			152	131	107	95	120	93
191	242	211	308			175	225	142	93	157	187			152	86	91	95	99	100
179	216	133	256			175	200	170	206	157	104			135	162	92	89	110	82
212	291	244	249			190	222	145	197	159	158			162	97	137	95	90	100
161	235	278	269			173	230	137	223	155	201			93	98	92	95	93	87
191	249	274	280			150	216	142	234	147	145			137	101	100	104	108	105
159	245	226	287			165	202	152	219	101	154			160	122	97	117	101	95
183	264	186	245			123	224	143	202	101	101			188	152	126	93	114	87
171	228	243	307			156	202	103	190	126	147			157	170	142	80	92	98
216	255	245	244			178	240	152	136	144	194			149	140	97	86	96	88
167	264	221	313			121	216	137	205	130	171			163	134	129	87	106	93
127	232	254	358			211	224	139	124	135	191			184	138	139	89	101	90
185	241	273	311			172	211	160	164	95	163			138	171	133	103	99	95
132	267	227	359			155	234	171	176	136	145			165	170	112	102	98	93
112	266	242	366			190	174	156	223	139	217			143	121	98	136	99	89
201	287	226	319			166	127	161	183	115	174			134	122	111	99	92	92
143	240	234	322			159	223	179	171	148	177			146	106	106	93	85	93
156	207	246	333			183	210	113	170	156	208			159	142	94	92	100	93
175	258	268	311			162	220	163	103	155	163			162	160	83	93	85	93
166	250	195	323			183	181	141	214	170	107			139	161	102	94	94	95
141	245	234	263			103	217	138	205	146	183			157	155	104	94	96	88
189	226	141	293			103	216	141	168	137	189			204	139	104	90	90	93
204	229	236	238			159	234	97	190	150	180			122	147	125	89	97	101
148	244	258	232			181	220	153	200	163	195			158	140	110	126	104	87
175	207	242	298			167	247	127	189	89	190			98	113	117	88	104	94
193	258	265	331			182	210	169	232	157	91			144	167	83	89	100	87
197	232	258	258			166	217	138	167	151	171			111	149	91	94	101	91
154	237	213	270			168	201	126	163	159	187			177	140	84	135	95	99
188	242	259	343			161	257	149	203	139	182			146	164	140	91	133	92
166	244	259	183			165	165	153	100	156	177			142	101	90	105	98	96
189	249	178	280			196	229	141	178	148	190			161	162	90	90	89	91
192	233	261	313			171	249	133	108	142	196			178	150	96	88	106	89
189	258	264	262			181	225	157	105	145	112			139	145	146	84	100	93
147	119	237	309			135	116	155	198	135	101			94	103	107	109	118	91
198	265	211	197			173	229	137	200	168	204			178	91	124	98	119	83
191	158	248	265			173	249	151	98	190	170			154	145	93	105	91	98
192	262	235	332			150	197	155	112	118	205			178	93	90	96	96	89
174	212	150	333			173	222	156	191	171	182			121	153	140	91	113	94
204	242	223	159			162	162	149	194	138	163			144	161	98	99	95	90
186	261	239	309			148	244	167	178	163	87			177	152	91	90	89	90
116	262	238	316			163	230	163	180	154	169			156	162	107	85	102	86
202	260	230	212			177	216	156	179	142	171			134	167	102	121	117	96
168	267	204	264			165	208	164	199	175	101			171	141	115	129	94	94
94	257	244	341			163	235	174	215	139	215			105	91	111	126	133	99
193	236	233	324			159	105	159	209	140	130			103	101	118	87	108	96
189	264	128	341			180	207	163	205	147	193			159	165	92	113	116	94
234	241	274	309			103	217	148	197	136	201			145	139	96	129	103	99
171	259	247	332			173	181	163	175	131	173			170	156	126	84	118	99
196	228	200	282			115	233	156	181	164	160			179	149	91	102	95	97
187	137	222	250			189	243	165	185	146	157			159	132	93	97	93	89
205	260	239	307			143	193	141	196	154	187			156	99	162	94	102	88
198	244	232	287			164	209	150	162	160	185			152	132	97	89	92	89
193	229	215	162			173	210	157	183	154	162			132	154	94	86	90	97
137	214	243	298			184	238	160	137	139	211			139	103	103	89	101	97
177	200	214	144			174	101	91	189	154	189			148	121	136	79	97	90
192	217	257	303			164	220	155	204	141	165			169	147	94	94	97	87
185	288	275	369			146	184	137	158	108	196			140	164	87	83	106	88
201	227	134	143			167	258	154	189	92	143			156	145	122	104	100	93
128	126	271	335			199	215	202	193	140	199			97	147	87	86	92	93
227	198	253	274			156	186	145	202	157	200			149	138	126	95	95	88
179	243	213	281			183	203	147	192	158	200			152	143	98	93	96	99
174	247	227	149			189	225	133	142	155	175			96	107	90	111	116	90
169	218	229	306			146	222	168	135	153	183			170	106	95	83	95	80
194	253	239	324			165	218	169	153	158	179			154	117	94	87	113	96
186	214	238	269			171	230	104	193	124	224			162	140	110	108	102	92
196	107	268	282			141	211	120	113	157	199			148	145	102	89	90	84
176	249	206	326			165	196	156	197	164	193			148	157	114	90	90	92
181	217	168	306			174	130	146	194	175	194			177	136	118	95	91	93
179	240	175	258			158	222	143	219	146	171			158	128	97	99	90	91
173	246	247	332			160	232	151	192	102	101			173	145	88	81	89	89
180	278	239	237			207	191	155	204	111	152			133	164	99	94	112	98
225	245	228	350			177	153	168	159	126	109			158	150	91	131	87	87
143	153	172	313			177	108	156	192	107	108			156	137	91	92	89	90
211	229	244	170			181	225	165	170	148	221			178	183	95	82	91	90
177	236	226	250			182	242	149	104	98	179			172	146	93	107	113	90
202	115	209	274			156	242	153	140	153	94			147	161	86	95	87	86
211	258	255	348			140	245	147	118	141	201			157	131	83	95	96	92
244	208	240	286			170	225	158	94	132	187			149	132	92	89	89	96
202	206	224	326			125	245	162	168	135	94			151	142	96	86	94	89
218	256	244	303			162	183	127	134	142	199			170	112	88	90	96	90
173	285	114	355			180	243	138	115	102	172			162	151	92	126	96	86
191	128	246	368			130	146	156	212	149	198			131	155	97	119	88	87
187	232	184	240			169	209	164	104	152	111			156	131	108	105	100	88
197	276	155	244			181	250	180	136	155	177			155	93	130	89	92	88
201	238	215	157			156	214	140	142	183	193			163	97	113	94	102	93
206	244	208	267			179	246	175	213	98	184			146	132	96	113	92	95
183	224	240	349			178	103	142	217	139	152			151	156	100	99	96	88
199	287	218	324			185	207	161	186	159	173			142	93	102	96	84	90
208	224	246	291			179	127	150	89	125	118			166	155	135	95	96	94
206	211	232	279			180	108	155	120	140	187			154	144	100	88	96	92
93	236	258	272			181	236	164	139	162	188			158	135	88	93	89	90
183	260	277	334			179	226	164	202	158	131			157	121	120	92	96	94
215	234	170	207			178	185	156	95	159	164			136	98	131	102	93	93
175	214	247	230			133	186	162	176	131	118			141	153	129	90	90	92
177	140	219	299			165	221	144	205	148	190			177	103	137	94	100	82
196	204	264	174			172	250	146	220	160	195			163	145	89	86	101	86
235	206	121	252			156	144	107	235	119	140			163	99	120	89	93	90
189	231	225	324			156	198	150	206	152	189			155	148	89	87	106	89
180	248	234	338			177	236	147	179	175	183			172	153	142	96	84	83
171	224	234	298			168	223	170	176	148	115			170	132	86	90	99	96
181	230	228	328			188	191	154	127	89	197			157	116	114	101	97	83
187	201	140	388			102	195	152	203	97	189			160	107	108	109	94	84
173	248	240	151			199	234	152	167	142	175			181	147	93	107	92	91
175	251	127	245			178	259	169	174	129	168			142	141	95	99	94	87
172	240	283	272			162	215	169	199	96	171			163	137	89	95	88	91
154	261	234	263			165	205	149	105	133	194			150	123	134	90	109	94
183	261	226	296			145	226	156	239	142	211			148	142	120	91	95	87
184	254	171	273			171	237	160	100	137	178			164	129	110	97	91	94
203	293	211	214			190	230	160	169	154	191			169	156	98	94	109	93
207	117	233	256			169	235	148	201	148	186			148	156	86	91	135	90
185	257	239	320			158	174	174	239	160	101			148	124	99	82	96	104
187	207	261	308			196	220	130	191	149	181			172	139	91	97	92	95
112	255	204	254			176	218	139	176	126	212			138	164	84	91	119	92
157	274	189	283			177	116	93	151	134	205			162	148	130	116	125	88
232	226	227	341			152	194	150	122	129	181			180	149	94	93	97	85
202	283	237	342			195	260	161	195	93	118			157	138	91	91	91	101
192	124	232	355			141	215	134	170	148	170			120	165	90	91	90	95
173	225	207	234			145	190	149	200	171	178			153	146	92	93	91	89
179	255	245	144			163	100	118	211	132	216			156	149	92	91	111	85
193	263	236	288			198	210	147	167	148	166			97	107	94	107	98	90
206	218	250	194			155	203	155	195	119	132			152	143	136	90	99	94
217	241	162	290			168	234	181	171	152	196			153	138	96	86	81	84
190	246	286	284			173	208	164	199	111	156			138	153	86	83	98	95
209	258	261	264			185	210	148	176	178	182			112	134	89	116	85	87
197	249	143	310			180	211	117	181	167	193			167	159	116	85	92	86
206	220	261	379			185	201	123	87	92	220			151	153	118	114	125	97
106	244	240	164			160	221	130	197	99	190			154	155	114	85	113	92
205	192	190	306			193	221	145	209	150	182			128	154	121	119	112	97
174	245	217	310			167	249	165	104	160	183			153	175	97	90	90	93
120	143	260	268			189	209	130	194	138	183			163	156	139	92	92	81
188	229	277	292			151	213	118	177	141	134			118	128	107	93	90	95
156	246	216	280			164	180	145	227	107	216			136	125	135	91	91	94
166	266	223	336			168	223	116	178	163	215			187	99	100	90	97	93
182	244	238	331			161	226	139	239	142	187			144	151	92	89	106	87
172	175	242	326			176	221	132	114	134	198			148	161	127	88	101	86
166	266	263	296			187	194	109	201	110	167			155	103	96	101	118	88
175	229	261	314			165	261	159	179	136	194			170	171	115	95	116	92
215	264	271	302			186	124	159	191	146	215			85	162	98	95	92	102
200	216	213	308			164	265	178	194	172	179			146	159	124	127	101	91
169	227	197	277			169	202	185	181	154	182			170	123	135	100	95	92
193	263	282	308			210	220	161	175	153	94			168	165	106	98	93	92
189	240	233	291			147	238	135	201	140	197			155	97	143	86	86	89
170	250	250	320			175	227	158	195	152	176			142	132	87	83	99	88
95	261	241	343			119	194	174	212	158	99			140	156	84	101	120	92
180	245	207	382			155	190	160	211	177	203			151	97	103	95	91	88
170	238	210	261			130	221	170	187	165	135			91	159	91	91	99	91
184	276	292	313			179	227	133	190	165	156			157	165	126	95	89	94
184	230	231	287			175	209	154	181	129	101			159	133	90	90	96	96
247	211	252	322			155	233	90	220	103	187			155	145	128	106	105	93
188	247	218	171			186	122	134	184	123	209			93	85	91	84	93	88
181	205	204	299			159	195	168	109	136	164			102	138	116	87	107	103
191	133	232	378			161	202	136	177	189	191			166	156	98	105	91	89
199	210	226	283			172	215	102	219	106	168			177	165	100	116	108	83
171	261	262	314			194	164	142	181	160	215			108	151	120	99	92	82
206	282	220	184			159	202	155	217	163	178			151	142	116	85	94	96
176	239	229	314			162	221	140	109	144	183			149	151	123	109	87	81
208	285	149	276			176	235	115	195	150	162			144	161	83	96	88	99
199	115	270	287			163	229	96	115	101	190			191	150	117	97	94	90
181	134	250	319			143	203	155	136	154	102			148	173	110	109	85	88
178	198	215	180			114	219	154	194	146	167			86	100	127	83	98	89
145	241	220	312			164	264	158	190	159	185			141	111	135	96	91	87
194	241	246	302			177	239	158	158	170	188			144	96	93	96	121	86
202	221	118	259			191	232	159	214	151	187			170	103	125	115	121	80
192	141	217	216			176	208	128	197	167	225			154	171	95	109	96	93
173	245	245	238			177	238	149	97	149	192			133	136	134	85	111	93
189	230	270	306			156	230	151	101	101	203			173	114	87	85	121	84
184	236	225	271			156	220	177	218	133	207			119	147	128	91	91	95
167	276	228	313			161	191	130	126	174	245			177	186	92	96	117	86
190	221	278	285			163	203	155	202	150	165			164	153	97	90	86	87
141	238	120	143			169	202	144	187	143	170			91	145	92	95	109	80
135	251	132	321			187	206	155	185	179	101			131	153	89	99	94	93
192	298	263	281			172	186	146	170	116	168			155	142	120	83	87	80
187	251	251	268			143	218	139	181	143	196			141	152	91	83	94	100
180	233	224	312			169	135	161	119	146	165			90	134	128	84	88	84
194	251	197	271			198	188	133	193	121	176			112	114	100	94	86	100
192	259	274	359			168	232	118	198	147	138			172	170	98	92	111	99
211	290	265	319			166	265	159	98	124	179			151	150	97	94	102	97
177	249	219	286			165	213	132	186	165	193			143	145	110	88	109	81
203	306	201	352			163	236	177	175	145	185			178	151	114	86	127	94
233	205	226	294			176	209	160	205	147	177			175	94	143	84	80	90
160	215	221	328			153	239	160	215	170	182			122	96	91	117	91	93
179	233	238	327			163	247	117	178	100	115			141	133	116	121	109	93
191	248	217	200			159	223	143	170	166	185			134	144	150	101	109	88
218	229	207	328			153	228	163	216	150	208			164	149	95	110	114	87
166	252	219	168			171	209	165	195	161	205			155	140	96	105	89	88
170	218	213	323			200	262	102	224	160	180			165	140	122	123	94	87
158	216	235	269			186	208	140	181	125	209			132	153	98	95	121	88
200	240	237	352			173	220	142	216	156	183			160	144	90	83	83	100
183	237	220	341			134	207	166	224	155	209			156	141	105	83	112	96
180	135	211	314			183	107	97	195	136	180			139	96	112	95	113	87
195	250	246	285			156	208	157	197	136	177			134	156	132	101	89	91
188	269	266	267			184	217	127	158	86	201			169	152	103	89	93	90
196	219	259	260			166	250	130	90	157	161			90	160	97	114	95	97
155	277	208	287			161	214	145	182	116	110			146	142	91	89	100	87
162	251	234	372			145	213	144	188	155	199			94	132	103	84	104	92
179	274	232	337			176	116	146	117	143	168			159	143	96	94	127	104
171	283	221	322			179	118	160	242	144	120			97	137	133	85	111	100
179	279	210	261			178	236	96	187	134	188			148	144	94	91	97	97
193	254	129	326			170	228	151	198	97	183			137	140	107	131	95	94
194	225	236	296			150	205	147	204	141	117			146	139	126	96	99	85
189	248	242	320			111	233	170	193	119	104			186	124	93	84	99	94
186	217	215	326			160	227	148	181	102	211			87	93	93	95	110	89
166	211	220	226			153	209	156	227	128	203			151	106	97	121	96	94
186	185	199	293			184	222	144	114	152	139			171	162	101	88	89	107
196	248	239	327			180	217	171	208	108	211			100	86	88	91	91	93
106	208	224	319			175	231	141	227	152	217			81	105	134	91	124	84
201	135	207	202			180	231	184	180	106	210			170	147	98	102	94	94
202	201	153	269			175	205	164	199	147	180			165	110	90	101	108	96
191	256	241	301			195	199	156	182	128	92			145	117	112	108	96	89
169	267	266	279			159	212	136	187	158	206			152	142	104	92	97	98
210	268	245	280			162	217	164	220	118	193			147	134	94	112	117	90
202	253	244	344			146	194	130	206	156	180			145	138	133	90	90	98
186	216	212	333			137	208	175	201	92	161			154	141	113	84	91	96
188	249	240	334			179	199	135	206	157	187			153	140	89	97	92	93
179	239	218	354			184	207	146	186	165	97			161	188	97	104	121	96
189	214	164	333			174	231	157	166	158	193			155	126	138	101	80	99
176	302	226	357			189	214	138	202	166	173			152	98	107	98	92	89
202	247	216	319			163	206	115	161	130	171			156	90	86	108	88	95
176	256	248	309			166	180	133	222	152	178			120	164	116	99	92	85
203	250	234	303			177	223	155	189	138	191			133	96	98	114	93	88
208	246	240	297			148	201	153	190	129	173			147	131	118	105	96	91
198	237	262	277			158	206	167	191	138	99			98	136	87	85	117	114
193	261	216	347			187	227	157	167	140	180			155	165	96	116	103	95
204	210	197	255			151	226	123	210	158	101			88	144	90	93	99	89
193	247	215	310			174	134	172	162	163	186			145	168	92	89	94	85
163	191	249	317			170	191	153	166	142	194			156	168	120	93	90	96
206	230	223	302			149	216	172	209	148	202			163	142	100	91	97	98
207	243	210	333			151	223	159	223	162	193			141	184	90	87	91	83
190	259	246	303			205	210	149	215	131	179			167	158	135	108	86	88
192	265	269	296			167	178	135	192	157	147			164	163	79	89	110	88
172	264	265	262			169	243	160	197	151	189			172	151	92	91	92	84
154	224	262	311			170	223	149	157	96	160			154	129	91	109	118	87
211	249	226	312			167	236	158	264	150	193			158	153	107	94	102	92
182	266	210	309			149	224	106	196	127	123			170	94	94	91	90	95
199	244	242	152			191	196	148	190	152	191			155	151	95	93	91	105
202	231	229	376			170	202	150	182	130	213			156	172	106	99	126	100
187	257	279	317			199	192	172	110	167	182			101	149	128	88	101	98
204	192	157	286			169	252	134	199	160	209			150	152	133	79	98	99
163	249	284	324			189	228	139	185	124	205			167	135	104	106	95	84
197	267	256	216			153	247	136	211	99	121			134	120	90	96	100	88
174	240	277	294			174	234	154	93	136	181			156	166	91	87	101	89
166	249	138	307			165	168	147	214	160	184			178	158	110	95	130	93
178	221	247	280			186	221	151	192	91	165			173	108	94	97	97	88
158	244	226	283			145	223	98	164	135	196			109	133	93	89	91	84
199	204	152	154			151	223	139	204	143	94			147	120	92	83	93	89
169	224	192	318			157	215	133	176	181	144			162	156	131	93	100	83
188	218	244	135			154	204	170	117	130	196			161	127	98	123	99	88
219	214	240	339			165	135	147	200	161	179			116	86	94	106	90	79
205	271	265	271			141	246	147	174	158	133			158	125	107	110	92	93
182	238	233	327			146	226	158	149	133	193			152	156	94	80	93	96
97	243	233	275			166	216	145	193	164	190			135	176	86	89	101	89
229	219	228	275			178	202	155	218	152	212			157	106	87	85	88	93
161	212	256	271			183	234	137	180	152	105			139	91	87	93	98	90
174	259	217	319			176	233	161	241	168	199			151	105	93	96	92	84
175	230	221	346			134	193	103	126	122	114			165	99	89	86	102	89
204	200	189	265			180	228	138	188	132	145			165	156	93	95	124	87
187	237	256	257			164	183	151	145	150	147			99	162	131	94	92	88
172	229	244	301			154	274	98	186	160	183			146	141	134	102	110	81
179	227	241	298			162	214	127	190	162	155			145	171	86	108	98	87
164	239	223	299			155	209	130	200	124	171			157	157	113	107	93	102
174	237	231	309			179	205	160	221	161	196			96	156	123	133	107	88
204	222	263	208			168	242	152	185	154	92			152	161	101	125	90	84
117	228	111	331			180	254	144	247	162	215			139	138	139	100	94	82
184	263	157	324			172	207	164	169	126	201			135	180	127	91	97	89
177	217	245	284			163	208	147	206	144	190			164	109	128	114	97	82
187	190	270	312			163	237	140	208	130	200			162	120	97	98	103	96
200	242	250	338			194	204	143	115	152	173			160	131	94	121	89	88
176	197	221	272			153	233	157	188	157	132			185	130	88	100	102	86
195	244	212	304			126	208	98	197	134	182			163	98	108	92	80	85
178	245	251	317			166	238	140	202	100	216			126	152	100	83	100	85
187	238	228	272			182	199	147	205	161	178			163	142	85	81	129	91
198	243	238	326			134	268	102	215	153	168			100	151	118	96	95	92
180	264	206	325			173	250	135	144	152	182			187	138	94	110	92	91
165	252	167	273			175	226	146	166	137	186			135	155	118	92	115	93
186	253	227	191			197	195	143	183	153	176			143	146	91	116	85	93
180	237	240	307			186	152	147	215	150	187			155	148	97	88	112	89
185	113	218	302			183	158	152	209	160	179			194	150	93	94	92	92
190	265	222	292			174	108	176	207	116	163			165	153	118	105	125	99
171	254	212	278			186	212	171	215	151	170			161	152	118	96	96	87
185	253	297	334			156	195	156	169	89	112			158	152	99	88	93	100
213	282	230	301			201	155	112	203	151	139			156	83	89	92	95	124
154	289	250	310			159	235	147	158	93	167			113	134	128	109	92	85
170	272	264	173			146	177	150	205	146	186			153	145	119	89	97	112
207	216	226	294			163	270	191	203	174	146			162	134	129	85	120	88
177	196	229	354			198	198	164	220	164	185			123	151	135	90	91	92
188	264	222	302			176	234	142	229	142	148			161	111	85	88	94	96
181	237	246	298			180	213	159	203	140	190			152	130	109	101	94	97
184	279	227	258			157	188	136	179	147	162			166	99	82	94	116	104
203	245	172	304			189	223	153	199	101	167			169	135	85	105	96	94
118	123	216	284			201	214	154	128	136	183			144	151	108	88	98	100
194	251	275	321			166	240	152	213	173	207			159	136	115	89	84	80
170	245	264	310			147	190	154	195	94	101			159	159	102	101	93	92
180	255	263	263			148	228	145	208	151	102			169	148	114	87	85	88
172	205	207	330			167	204	145	139	124	159			159	102	88	81	92	95
184	278	214	326			156	242	188	191	176	164			142	102	91	122	106	93
170	253	321	190			173	242	178	187	128	111			163	132	84	94	90	98
209	155	256	334			98	118	153	134	157	112			157	139	115	98	89	124
207	232	216	221			188	200	148	86	98	171			150	105	119	84	91	95
155	251	309	349			194	241	146	158	120	197			137	137	104	104	95	84
107	193	263	300			196	189	157	197	93	175			155	169	113	124	103	83
187	258	241	294			115	153	155	91	131	106			160	166	84	104	87	90
221	283	247	292			169	173	132	185	85	143			135	156	85	104	104	82
190	191	276	301			144	229	101	187	133	156			165	136	90	91	81	94
197	212	213	312			160	199	160	196	86	116			173	148	99	96	91	79
110	252	234	185			161	205	154	178	157	205			128	128	84	118	91	91
161	253	277	338			174	233	150	180	104	175			142	128	130	88	95	96
158	217	284	164			172	170	141	195	157	104			89	118	134	99	102	90
200	257	228	324			170	213	145	94	136	98			137	150	104	121	112	88
170	253	208	290			192	240	161	170	158	199			145	154	102	93	111	93
169	118	251	286			195	222	148	195	122	195			183	159	96	106	113	92
189	229	251	282			199	191	136	207	164	163			105	148	93	88	94	94
193	231	262	297			153	204	154	200	105	209			174	153	97	88	86	87
152	241	318	297			188	210	163	188	160	206			153	173	131	126	91	96
190	261	244	330			193	197	129	172	133	188			166	146	119	104	100	91
196	155	226	297			173	211	147	187	175	115			157	143	137	115	88	86
184	239	117	336			154	243	83	195	150	178			106	94	88	85	111	86
181	240	235	334			175	210	161	239	151	190			150	175	91	96	87	81
184	273	255	240			179	216	158	168	145	193			108	159	95	94	112	78
213	271	248	335			185	175	138	166	145	217			140	141	92	88	88	93
189	242	252	336			172	181	95	195	164	98			107	147	89	90	95	83
203	238	215	314			161	222	159	192	145	121			162	147	97	94	90	85
201	249	203	312			169	216	100	202	110	152			148	157	103	91	122	104
199	262	208	255			160	148	157	104	137	190			180	143	124	92	102	93
184	135	227	299			132	176	169	220	145	219			168	149	112	87	94	92
185	269	214	168			152	205	131	193	106	222			170	136	135	88	88	101
197	257	246	310			175	236	144	186	146	204			185	184	94	91	98	98
202	247	243	337			119	198	138	170	144	116			137	150	97	92	104	85
190	214	244	274			157	241	98	212	106	180			115	151	116	92	94	85
208	257	216	235			187	198	173	189	173	187			143	144	97	93	110	93
193	254	242	285			189	191	155	191	166	188			155	142	84	90	99	92
217	232	174	303			172	163	168	191	126	119			163	155	96	101	91	89
166	245	219	317			157	172	142	172	133	208			128	161	86	101	91	82
216	205	276	306			207	260	141	160	100	184			171	161	136	118	98	93
177	240	266	323			155	210	149	156	147	220			158	148	126	99	94	94
165	260	232	274			178	185	165	171	137	138			135	108	91	91	88	91
218	112	244	311			184	184	170	175	160	193			175	163	137	119	94	105
172	250	223	172			163	111	186	102	109	212			147	154	81	90	102	89
188	239	228	345			171	251	115	103	167	95			141	157	126	94	118	89
142	239	218	318			182	211	180	205	141	188			146	84	99	90	92	87
172	215	240	309			182	206	186	194	140	187			176	142	99	81	109	92
236	243	243	149			153	210	136	219	110	158			165	152	94	101	93	79
199	257	194	156			147	232	144	209	100	177			138	133	95	100	91	93
228	242	253	295			161	205	117	201	181	191			147	154	100	89	90	78
187	210	214	258			198	116	153	215	148	94			186	171	93	88	100	97
213	248	209	299			158	199	172	223	139	184			158	151	109	89	92	93
200	235	225	266			181	220	157	171	156	114			169	124	86	90	99	86
126	222	248	342			170	116	151	121	159	93			184	170	126	86	91	91
177	254	235	308			155	215	164	175	112	210			166	141	92	95	96	98
201	206	237	305			166	238	142	214	147	144			141	156	89	97	89	91
212	195	234	285			196	210	112	223	126	158			103	123	126	115	89	87
192	218	227	133			190	229	160	199	149	185			165	160	101	91	94	91
193	227	117	256			155	234	166	192	126	91			105	145	90	84	88	80
216	243	183	250			165	213	141	124	142	160			146	144	93	89	100	84
213	118	223	358			155	234	183	159	130	161			186	159	115	86	96	86
187	255	248	366			170	222	148	194	159	173			180	137	131	109	95	86
173	245	143	329			173	224	155	200	100	188			161	133	91	83	98	87
190	245	249	317			199	200	169	156	162	194			141	164	138	94	90	88
189	215	224	300			148	220	169	180	158	105			130	95	101	89	108	86
190	198	214	303			192	219	112	135	147	205			171	139	114	95	89	88
189	253	294	168			158	229	157	223	114	98			142	144	130	86	91	99
189	278	270	300			129	216	142	180	156	157			111	185	81	88	96	83
187	219	314	291			168	209	166	93	153	168			158	119	109	81	91	85
203	229	275	319			155	243	102	206	140	159			159	191	96	79	91	93
161	253	163	285			163	122	101	235	105	187			190	148	131	101	93	84
152	290	226	335			148	240	158	203	130	185			145	132	94	117	121	95
198	234	251	253			148	208	148	208	159	178			159	157	143	98	99	127
189	108	227	133			86	241	133	180	175	193			138	134	109	91	93	82
196	246	240	304			157	247	132	217	156	179			153	133	90	88	94	87
193	164	242	354			145	225	158	161	160	197			151	141	158	94	105	93
147	232	225	304			157	250	174	157	124	192			148	150	85	87	105	88
120	181	249	286			142	235	143	192	138	154			168	155	95	86	90	89
201	222	236	245			216	223	133	130	152	162			126	147	116	98	95	91
94	226	225	293			167	192	137	174	126	192			153	137	102	96	90	84
177	254	207	299			170	228	97	125	150	218			148	105	88	115	90	91
187	285	243	260			190	214	92	155	158	151			146	128	131	96	96	106
177	223	234	244			179	215	158	184	158	180			161	112	123	86	114	97
173	238	222	288			161	217	151	122	158	114			162	155	87	86	92	93
177	225	263	318			176	198	144	200	159	108			163	119	134	92	112	91
207	254	247	263			182	253	177	147	159	203			126	157	111	92	87	94
204	150	130	242			150	211	139	175	161	207			125	139	113	98	91	84
202	203	210	295			184	190	145	197	98	148			89	151	89	93	110	92
197	224	268	242			181	233	159	224	165	186			188	146	93	84	91	90
228	243	227	343			163	210	140	203	133	180			146	109	96	84	84	89
185	93	144	300			148	202	154	201	156	170			141	127	132	103	97	97
144	234	198	306			173	255	166	197	149	176			144	152	105	94	101	90
188	139	230	301			158	197	89	182	140	199			161	140	146	95	103	90
198	263	220	312			175	261	140	185	150	170			152	157	91	90	95	84
186	226	254	331			124	126	145	205	150	164			164	137	95	92	88	82
193	201	220	318			140	211	114	192	128	196			155	166	140	85	96	84
202	275	255	359			190	218	148	209	142	172			160	150	130	94	135	91
187	232	255	302			161	103	159	191	159	187			141	152	91	102	84	90
162	115	237	288			157	235	153	198	145	188			104	119	97	106	114	96
198	250	265	297			154	214	144	192	167	195			138	164	95	88	98	88
188	236	248	326			161	229	145	192	86	178			163	157	125	112	107	99
187	257	275	175			196	186	140	184	129	198			156	164	97	88	95	89
197	271	247	304			187	239	126	201	154	107			165	161	92	97	109	90
184	233	281	268			167	202	145	234	149	201			87	144	114	92	92	94
196	231	230	338			138	228	134	179	153	145			153	150	114	82	102	103
210	273	242	302			118	242	155	190	155	207			143	138	97	88	108	80
157	225	267	269			185	244	148	104	156	161			138	134	89	118	96	91
179	232	239	283			112	183	140	164	159	169			145	108	119	91	92	88
192	246	244	301			162	200	140	174	109	170			143	146	124	94	89	81
226	288	232	319			166	208	171	174	144	217			127	151	98	118	85	88
208	251	233	244			152	229	155	193	137	188			122	149	95	130	98	94
208	222	248	341			135	172	149	191	162	173			160	109	105	89	93	92
224	212	231	307			178	198	162	221	98	166			163	155	101	97	83	85
111	240	262	342			192	212	152	186	140	92			127	121	88	92	94	87
211	249	212	240			178	200	149	178	146	195			167	148	126	114	98	92
179	224	179	319			191	188	147	180	134	179			152	148	86	102	102	92
202	251	262	385			172	97	138	204	168	183			120	166	90	86	112	82
157	222	243	259			169	220	121	192	156	177			136	170	98	92	93	104
201	220	197	277			193	273	143	179	150	130			150	140	117	95	121	95
120	242	251	159			177	228	162	180	150	178			112	102	94	99	96	82
161	250	136	371			137	246	160	203	139	162			166	87	123	98	113	93
187	251	243	359			160	220	141	203	124	207			82	163	121	91	83	91
190	144	153	278			141	220	179	193	148	92			153	140	103	99	86	84
195	225	259	292			156	197	172	230	150	142			110	91	87	91	90	86
170	122	246	312			145	186	140	218	173	94			173	164	92	85	100	94
166	221	244	337			168	217	164	137	126	158			105	152	134	84	96	91
103	226	223	248			115	225	161	211	143	206			181	149	143	92	105	93
189	212	229	244			108	267	159	199	157	202			157	136	99	90	121	88
221	245	226	148			168	225	165	213	116	166			116	157	94	83	94	97
185	261	251	317			150	179	150	199	113	112			165	131	91	87	97	101
162	126	264	290			182	226	97	191	154	182			151	174	125	108	90	84
96	197	269	323			172	217	153	198	127	105			151	148	109	94	84	95
186	265	194	153			141	202	149	192	145	192			166	138	103	88	102	95
184	186	221	326			180	247	137	187	159	201			161	167	93	105	89	90
200	257	226	263			170	193	154	175	144	213			129	148	122	94	88	93
230	239	219	312			182	207	156	208	154	202			163	168	107	87	88	93
198	219	247	181			184	225	147	196	144	113			161	121	126	87	95	125
165	148	244	315			160	192	138	216	146	174			155	142	103	96	91	94
201	271	220	303			149	191	151	208	162	179			163	143	125	92	98	84
182	237	236	357			185	202	124	192	126	196			152	132	130	92	92	87
165	263	210	288			169	152	119	151	111	186			156	83	91	88	88	88
226	281	208	277			179	217	163	234	148	170			146	116	106	84	114	85
190	254	243	311			171	215	126	156	138	208			149	144	130	93	94	93
206	116	253	288			219	217	161	204	98	193			143	159	120	94	94	90
194	284	235	283			179	166	144	193	165	172			152	150	155	90	129	94
190	235	266	365			169	178	168	210	108	213			162	151	95	138	94	83
192	255	258	328			195	192	155	215	161	210			143	126	117	83	99	87
201	256	123	259			151	218	148	216	142	190			185	162	95	94	91	96
203	237	262	339			182	225	157	218	127	200			97	95	111	94	94	89
180	300	243	226			161	217	159	188	153	186			97	140	129	96	93	97
194	228	237	312			180	231	154	187	119	163			154	87	120	122	94	98
186	256	243	170			189	201	135	175	149	166			121	154	127	87	98	96
132	257	232	307			168	234	152	215	94	185			164	136	100	96	106	92
188	293	254	175			177	226	185	110	135	203			113	144	138	93	88	85
190	159	154	309			173	208	139	183	107	182			166	127	95	96	90	109
197	236	239	278			166	194	181	189	143	142			147	169	97	97	98	80
197	220	184	288			146	216	92	194	160	190			154	163	102	91	105	85
173	247	255	331			175	225	115	170	137	180			157	148	102	93	112	99
247	268	226	322			123	204	125	192	167	180			107	144	145	94	108	88
193	235	250	310			178	233	137	226	118	171			186	166	91	93	88	96
179	151	233	322			174	198	173	203	134	241			89	150	139	92	99	94
170	242	272	322			165	221	149	213	140	174			102	147	143	88	92	93
222	201	205	277			162	198	141	174	149	199			144	93	110	94	102	92
146	259	251	328			144	217	109	194	110	111			93	154	88	90	97	91
195	249	286	292			167	210	157	186	148	239			144	93	98	113	88	91
224	241	228	335			150	205	145	222	127	193			141	155	94	103	76	90
191	281	240	330			135	246	138	220	148	171			124	142	116	82	106	91
212	252	263	236			189	245	100	208	151	201			148	123	100	89	97	92
210	211	248	296			164	229	164	159	141	166			153	132	137	91	93	95
191	121	225	288			156	245	163	121	143	182			155	122	130	84	91	90
191	258	202	350			164	206	142	187	146	208			152	153	137	93	98	83
221	206	223	160			196	207	144	211	165	200			186	166	85	90	92	89
176	135	155	283			184	193	166	206	100	204			166	150	113	91	96	96
179	268	224	273			139	202	121	194	129	208			139	167	123	94	97	88
217	273	148	327			163	242	155	172	141	193			123	150	96	97	85	84
184	271	209	276			162	199	88	210	140	170			144	164	134	85	96	87
170	251	256	302			167	210	161	107	131	177			138	182	96	85	132	94
207	253	241	316			203	262	127	204	161	172			183	143	128	105	86	86
181	274	279	187			158	191	136	232	106	166			139	162	105	89	98	92
182	255	264	223			174	240	100	169	157	167			140	95	108	88	95	94
191	235	181	302			169	263	149	102	151	191			160	164	122	87	88	89
201	238	232	313			207	139	156	175	125	116			140	146	133	103	115	91
165	258	242	207			162	198	157	202	149	130			142	158	110	88	116	125
201	255	219	326			169	219	165	209	163	187			149	101	141	97	93	82
179	238	233	302			92	118	167	198	161	199			135	149	79	100	86	94
177	229	207	298			133	227	159	180	139	193			145	149	96	101	98	89
114	257	245	304			143	247	161	216	162	103			151	146	104	108	96	92
179	247	249	316			204	189	136	185	90	156			123	144	93	88	95	98
200	205	230	306			173	224	156	182	169	220			151	92	145	102	95	94
175	261	236	272			187	222	178	191	119	207			156	89	102	93	93	85
223	264	199	291			152	172	161	171	146	152			124	150	94	142	90	97
194	248	211	301			177	270	144	162	134	181			144	146	98	96	99	89
174	265	222	368			170	209	175	145	164	180			151	145	103	96	101	89
199	120	145	278			160	122	141	206	101	95			139	160	93	88	96	96
212	270	231	306			180	216	149	204	142	147			147	138	87	89	91	90
205	260	254	339			139	232	135	201	130	187			152	140	95	89	119	93
191	206	236	222			190	209	171	115	136	178			162	129	94	124	94	93
185	267	228	333			179	200	156	110	107	111			136	160	86	100	104	99
193	290	268	189			166	113	136	196	148	187			133	121	134	94	93	89
171	232	242	350			190	138	156	195	140	209			135	136	102	112	94	87
203	259	242	347			142	236	171	198	147	160			117	124	130	81	85	92
171	231	240	288			160	209	101	214	160	93			144	148	142	81	99	87
185	266	257	268			149	237	154	197	156	246			158	159	128	90	94	95
190	239	263	301			162	219	152	119	177	187			177	150	82	88	102	88
189	240	261	358			176	142	137	213	134	148			135	145	94	92	88	88
163	313	252	305			180	244	143	198	163	168			142	139	127	95	89	104
171	241	216	228			157	180	147	162	143	175			166	153	90	106	115	92
185	269	272	288			154	230	151	115	116	166			184	159	112	89	87	105
203	226	240	267			181	201	152	197	118	123			157	148	90	105	87	98
175	208	254	335			158	207	165	202	150	138			158	131	90	90	89	103
202	272	220	360			136	118	167	228	95	99			139	161	86	107	111	82
173	234	263	337			151	194	152	140	99	176			154	152	112	99	92	89
185	229	235	298			148	223	155	217	118	92			155	162	119	89	89	97
165	232	140	295			165	200	153	205	140	171			156	151	81	93	97	105
167	215	242	284			180	237	163	211	138	119			145	145	124	94	105	98
186	281	227	342			162	162	146	206	157	155			108	187	96	99	95	93
164	231	233	277			178	223	141	209	144	195			137	163	112	97	97	88
190	163	234	323			172	162	151	184	159	101			166	152	92	97	106	97
201	257	209	238			158	202	133	191	101	194			195	162	86	88	87	97
201	237	214	321			149	235	170	201	155	180			134	90	110	91	87	77
169	241	231	263			183	235	146	179	164	157			161	151	131	77	92	90
189	263	128	348			165	237	168	188	93	186			184	127	98	91	104	90
172	218	173	313			154	230	149	173	94	179			148	128	100	81	92	99
149	136	254	290			169	227	93	167	149	174			166	133	94	91	108	83
220	251	220	322			154	145	119	188	156	124			144	105	94	100	87	87
157	162	231	339			162	195	149	196	161	171			125	165	86	132	98	91
102	275	131	301			161	197	156	111	178	105			134	107	132	92	100	89
179	229	193	230			176	213	135	192	91	190			163	145	116	88	90	93
186	263	228	309			161	254	128	216	159	204			171	141	93	86	94	102
168	278	261	332			135	235	167	196	156	109			166	96	109	87	80	105
150	233	218	317			173	191	157	138	162	94			147	139	130	91	91	85
179	248	264	250			185	226	139	199	147	195			131	153	120	84	112	94
110	172	263	257			174	228	159	191	148	181			98	184	110	87	93	95
194	259	266	158			202	245	154	187	159	164			163	113	95	88	122	102
156	270	264	323			161	213	144	228	140	151			107	134	154	94	94	84
200	270	218	316			152	230	163	198	144	159			151	146	92	89	96	94
153	223	227	246			166	257	146	211	172	178			174	164	95	93	96	84
185	137	258	331			120	209	139	192	150	130			169	87	100	107	87	95
259	268	257	326			160	254	163	172	137	162			159	164	122	93	92	98
101	248	217	314			177	225	130	129	120	172			164	147	107	119	103	93
215	263	229	355			167	170	103	190	141	111			159	128	92	95	93	81
188	267	214	110			149	208	137	141	185	102			121	175	76	96	106	89
182	205	255	307			177	224	166	94	104	115			166	141	110	93	94	92
200	108	248	315			148	190	167	228	89	126			84	141	89	99	111	96
178	123	249	296			166	243	169	118	142	175			106	143	140	78	117	84
187	240	250	307			187	181	151	194	153	204			160	96	101	124	95	95
221	223	243	337			152	218	146	107	106	207			141	178	84	84	95	91
184	273	239	333			189	191	143	97	144	231			149	134	97	108	123	84
191	210	259	325			184	181	148	204	98	210			77	157	127	89	93	91
185	237	195	213			179	170	107	178	150	193			170	160	119	82	104	90
205	218	220	315			170	219	146	198	154	182			155	83	136	89	144	101
150	246	234	312			169	167	114	181	138	175			174	84	88	102	90	92
213	297	255	241			172	196	154	215	139	102			141	158	97	88	98	84
192	218	175	339			157	201	132	172	131	178			152	159	100	89	93	100
169	110	199	258			187	222	99	213	155	101			120	143	124	100	90	89
215	268	197	285			139	228	148	218	160	166			165	140	111	103	95	104
113	220	235	321			125	231	150	221	149	208			154	138	98	126	104	88
203	168	239	338			187	254	160	189	160	186			111	129	105	92	140	94
193	281	253	332			199	202	160	107	154	211			156	165	94	117	94	95
181	253	262	249			196	199	138	169	167	102			134	151	110	94	91	95
212	263	225	300			186	226	158	201	142	167			156	132	137	82	104	89
166	214	213	362			149	189	163	220	151	188			159	106	88	98	124	101
182	243	244	335			166	123	152	199	140	152			174	107	91	112	102	91
182	226	241	293			145	256	157	203	148	184			168	141	129	87	92	95
172	220	209	265			161	214	159	208	114	216			143	86	104	93	96	103
185	209	239	298			182	193	154	110	153	152			138	158	110	94	102	89
188	207	218	306			192	225	174	183	153	197			161	138	108	87	118	87
196	239	225	273			163	169	143	182	164	115			93	93	98	115	112	84
192	257	198	277			163	232	180	166	93	113			155	150	127	87	133	88
198	239	235	302			164	193	157	186	140	197			156	145	113	88	87	87
198	262	259	292			203	220	173	194	105	181			122	198	132	93	89	114
196	267	277	175			164	235	178	104	135	102			112	134	100	96	91	85
177	172	217	156			176	242	155	168	111	109			140	143	93	93	94	90
190	280	250	343			185	217	173	182	163	152			148	124	108	100	94	91
213	230	261	328			172	245	138	236	145	204			141	141	119	107	97	100
187	233	261	337			167	116	171	183	157	100			99	146	107	110	99	93
189	229	237	158			182	234	132	215	138	183			159	119	93	90	114	95
176	250	235	236			176	238	154	177	149	189			96	154	112	92	104	100
184	270	241	314			168	218	136	158	166	161			139	142	97	93	134	92
179	195	228	249			153	197	102	135	152	203			149	162	89	87	92	85
160	215	233	327			154	202	148	200	139	187			171	124	94	99	85	90
115	283	259	307			169	227	131	114	134	165			171	125	98	99	106	90
169	237	256	326			193	208	158	183	149	171			110	101	100	84	89	90
176	231	231	288			192	237	109	220	145	146			151	154	84	86	106	105
188	238	207	345			152	204	163	213	142	205			147	143	109	116	100	87
177	288	240	298			159	226	140	168	149	93			171	150	144	92	120	96
192	263	263	310			169	176	135	187	167	170			148	176	87	111	91	88
155	140	251	280			173	212	138	110	147	160			166	100	93	111	92	97
201	232	199	313			162	205	156	195	147	205			181	145	125	88	106	88
190	214	296	216			162	223	153	210	164	192			113	139	85	81	87	103
104	222	265	157			175	240	151	174	138	199			172	149	88	99	104	97
191	256	239	146			192	228	151	191	93	166			156	170	100	85	98	93
188	264	294	178			192	219	120	178	139	208			172	95	86	120	91	93
194	246	262	326			166	152	158	187	147	169			155	147	92	87	87	113
133	235	214	324			122	252	170	195	148	114			161	85	129	87	97	83
167	255	268	302			186	235	156	211	155	195			165	93	128	111	107	95
204	294	226	289			178	163	135	230	155	161			148	160	83	90	120	107
181	233	249	327			187	222	185	215	141	173			83	112	120	93	95	94
165	256	257	346			181	215	136	150	96	139			149	133	111	88	113	86
176	273	216	303			108	244	105	202	105	138			147	154	113	94	97	90
173	213	239	306			207	185	144	141	149	184			133	162	120	98	86	101
176	236	256	319			96	197	99	232	98	182			95	148	90	82	132	95
206	231	230	281			143	235	137	149	164	92			145	89	100	97	98	104
128	231	248	282			171	209	104	181	149	204			151	146	96	95	115	93
166	287	245	306			187	224	128	177	139	100			159	87	90	89	103	90
192	217	270	260			148	213	127	192	144	200			152	127	100	90	101	106
186	241	233	301			162	205	141	140	158	192			126	99	100	111	96	104
166	207	209	317			172	210	139	112	128	214			163	137	84	89	98	89
195	231	193	297			171	242	161	203	92	178			107	147	94	93	88	114
207	244	124	312			182	209	175	239	153	139			133	151	105	103	98	91
202	244	140	296			143	205	184	184	147	105			139	130	109	89	116	96
181	262	215	284			172	130	122	191	143	87			161	135	123	91	94	94
234	231	212	335			155	210	163	166	153	106			147	131	97	84	92	100
192	284	248	318			176	242	138	187	124	98			161	124	106	122	92	93
166	224	222	410			143	187	163	106	135	180			150	160	90	89	93	86
185	225	202	240			174	195	179	226	162	110			172	143	92	128	89	90
208	131	221	333			182	243	159	179	157	189			106	140	106	110	93	97
193	231	210	368			203	233	142	204	161	165			162	131	131	116	99	86
173	229	237	300			158	206	167	148	151	196			159	141	123	90	90	87
185	212	218	402			163	190	145	166	156	225			149	159	97	97	87	93
196	238	217	324			143	239	120	210	123	173			136	105	137	95	91	89
189	218	99	304			181	255	155	211	137	164			157	171	125	94	90	83
189	150	219	284			146	190	157	178	160	209			161	146	108	91	100	80
180	267	227	310			160	176	151	195	139	189			156	156	91	96	90	94
175	266	210	387			157	188	90	171	174	219			139	116	146	94	120	93
207	260	265	288			173	238	162	189	87	157			136	107	100	85	115	91
188	119	238	315			192	169	146	173	102	178			151	95	92	91	98	91
222	257	244	245			172	200	143	179	149	168			162	133	96	92	86	81
183	116	252	285			185	220	151	182	138	175			141	144	91	100	99	103
134	257	253	292			161	182	106	202	156	175			157	88	82	94	107	92
193	254	224	300			160	229	140	203	152	157			160	103	127	112	120	90
211	255	237	371			156	196	131	184	138	118			155	163	91	88	94	86
186	228	225	305			224	128	169	171	104	201			159	126	125	87	96	86
203	238	213	254			173	188	149	196	144	176			141	150	99	85	90	89
166	262	221	297			193	192	143	145	133	191			158	164	118	90	92	95
189	259	281	323			179	182	158	219	170	175			120	148	109	103	91	92
194	247	236	377			158	187	160	179	152	101			154	140	88	87	99	91
193	223	271	361			159	236	156	212	165	170			153	157	98	91	93	86
139	241	225	309			146	246	142	191	144	171			178	162	84	101	100	85
178	185	229	321			181	215	167	190	142	113			171	129	103	95	88	89
160	295	257	327			148	220	147	174	98	192			136	142	143	116	93	87
214	247	259	332			186	228	164	196	153	179			169	148	101	86	115	90
108	245	255	350			171	235	148	218	142	183			176	139	126	101	95	91
164	283	219	288			160	246	171	193	111	207			128	140	120	88	89	95
195	221	234	283			173	223	154	180	141	97			130	143	105	89	91	91
206	237	187	307			157	229	156	215	157	181			121	148	97	92	115	91
174	222	251	248			170	225	139	207	143	178			157	109	95	107	90	95
121	112	261	320			182	231	169	208	133	220			138	126	89	104	109	95
190	230	155	262			176	102	156	194	124	173			177	146	100	88	113	95
171	243	210	262			176	237	143	120	126	189			163	155	144	89	93	88
196	156	170	323			174	178	156	191	141	198			155	150	111	108	92	89
199	262	257	296			132	215	194	164	126	192			106	132	92	97	95	92
175	226	261	317			178	235	136	172	101	88			131	131	86	79	95	88
199	274	211	334			189	222	151	181	102	102			132	167	88	94	95	91
167	228	227	210			185	244	150	201	158	192			172	160	92	98	88	99
159	263	202	273			183	211	151	98	158	197			174	162	92	86	96	93
162	227	248	305			146	210	152	203	162	113			144	137	94	89	93	90
171	258	242	337			137	103	133	147	127	198			161	100	115	92	111	90
184	232	271	292			177	225	148	216	113	187			130	142	108	111	129	92
193	262	260	339			202	206	149	186	168	190			143	138	115	87	95	97
184	196	233	272			181	239	160	97	144	111			166	97	91	85	86	80
177	218	234	269			164	230	165	162	141	193			166	111	92	100	108	81
180	188	251	344			164	210	126	175	151	103			149	147	94	99	104	92
178	255	229	295			171	161	167	205	165	190			122	177	125	104	89	92
169	217	263	275			166	177	152	184	102	174			177	102	94	81	96	89
157	256	139	314			179	256	155	115	144	106			138	164	125	124	98	93
210	219	160	313			177	208	122	153	145	166			149	116	89	100	102	91
194	129	216	304			155	173	148	188	115	214			149	127	105	94	94	101
167	259	273	273			181	199	156	157	105	172			153	111	117	100	97	90
206	261	283	263			158	218	154	183	144	191			156	167	122	126	90	91
166	211	205	342			201	223	151	211	163	187			144	140	94	86	97	95
106	247	210	293			172	226	116	226	162	172			157	138	119	91	84	104
175	253	208	320			145	202	167	200	98	171			149	155	127	92	90	101
220	280	205	171			164	200	115	166	195	208			98	151	95	85	120	101
170	270	212	287			176	211	127	176	166	92			167	177	100	93	99	94
210	259	281	296			166	194	163	105	126	135			165	162	104	88	96	108
121	234	215	284			112	205	175	165	161	203			95	156	100	88	95	102
174	294	170	181			179	233	93	205	117	182			149	97	112	81	99	82
161	275	227	308			150	216	149	190	130	197			160	162	116	127	104	85
191	183	221	346			182	231	154	188	135	163			90	148	93	93	97	89
186	247	222	323			141	220	155	207	133	179			144	122	122	84	94	91
173	238	214	314			200	217	134	183	142	183			141	112	103	84	126	85
174	261	243	315			156	208	166	230	157	185			160	145	85	90	92	84
173	125	225	302			166	142	153	188	139	95			96	142	132	90	124	93
[truncated: 1 more columns]

## Sheet: FalsePos_cum
AT:test75%_se64%	AT:test75%_se95%	AT:test95%_se64%	AT:test95%_se95%			AVT:vac37.5_8months_test75%_se64%	AVT:vac37.5_8months_test75%_se95%	AVT:vac75_8months_test75%_se64%	AVT:vac75_8months_test75%_se95%	AVT:vac90_8months_test75%_se64%	AVT:vac90_8months_test75%_se95%			AVT:vac37.5_18months_test75%_se64%	AVT:vac37.5_24months_test75%_se64%	AVT:vac75_18months_test75%_se64%	AVT:vac75_24months_test75%_se64%	AVT:vac90_18months_test75%_se64%	AVT:vac90_24months_test75%_se64%										AT: Summary of cumulative false positive data							AVT: Summary of cumulative false positive data									AVT: Summary of cumulative false positive data
74	74	84	81			78	82	79	72	86	90			66	76	80	84	96	94										AT:test75%_se64%	AT:test75%_se95%	AT:test95%_se64%	AT:test95%_se95%				AVT:vac37.5_8months_test75%_se64%	AVT:vac37.5_8months_test75%_se95%	AVT:vac75_8months_test75%_se64%	AVT:vac75_8months_test75%_se95%	AVT:vac90_8months_test75%_se64%	AVT:vac90_8months_test75%_se95%				AVT:vac37.5_18months_test75%_se64%	AVT:vac37.5_24months_test75%_se64%	AVT:vac75_18months_test75%_se64%	AVT:vac75_24months_test75%_se64%	AVT:vac90_18months_test75%_se64%
78	69	96	82			73	81	70	80	82	83			70	66	75	81	94	87									Minimum	54	54	72	67			Minimum	52	53	63	63	66	64			Minimum	58	55	67	67	71
73	66	90	86			68	69	88	79	89	89			73	68	90	86	84	91									25th Percentile	67	65	87	83			25th Percentile	67	66	74	73	78	77			25th Percentile	69	68	78	80	84
69	63	100	87			84	68	68	77	83	72			74	71	75	84	86	91									Median	70	69	91	87			Median	72	70	78	77	83	82			Median	72	71	83	84	88
67	60	81	88			74	69	91	83	89	75			68	71	90	77	99	88									75th Percentile	74	73	95	92			75th Percentile	77	75	82	81	87	86			75th Percentile	75	74	87	87	92
72	69	88	80			72	71	71	91	85	79			78	77	77	85	93	91									Maximum	95	86	117	110			Maximum	91	89	98	101	108	106			Maximum	92	90	107	101	112
75	65	87	82			81	65	69	68	68	89			74	69	84	84	83	85
76	71	82	98			72	71	76	77	83	74			81	69	78	80	76	79										AT: Cumulative false positive boxplot data							AVT: Cumulative false positive boxplot data									AVT: Cumulative false positive boxplot data
73	61	103	90			79	79	76	101	87	82			72	70	82	89	83	94										AT:test75%_se64%	AT:test75%_se95%	AT:test95%_se64%	AT:test95%_se95%				AVT:vac37.5_8months_test75%_se64%	AVT:vac37.5_8months_test75%_se95%	AVT:vac75_8months_test75%_se64%	AVT:vac75_8months_test75%_se95%	AVT:vac90_8months_test75%_se64%	AVT:vac90_8months_test75%_se95%				AVT:vac37.5_18months_test75%_se64%	AVT:vac37.5_24months_test75%_se64%	AVT:vac75_18months_test75%_se64%	AVT:vac75_24months_test75%_se64%	AVT:vac90_18months_test75%_se64%
68	65	92	82			57	64	68	81	83	78			69	74	72	82	89	88									Series1	54	54	72	67			Series1	52	53	63	63	66	64			Series1	58	55	67	67	71
69	78	88	91			84	72	77	84	78	74			75	76	87	84	86	98									Series2	13	11	15	16			Series2	15	13	11	10	12	13			Series2	11	13	11	13	13
63	68	97	88			71	77	81	72	80	79			75	70	86	85	86	78									Series3	3	4	4	4			Series3	5	4	4	4	5	5			Series3	3	3	5	4	4
73	63	75	80			66	69	82	75	79	80			75	75	78	95	81	93									Series4	4	4	4	5			Series4	5	5	4	4	4	4			Series4	3	3	4	3	4
62	75	86	82			71	66	80	74	94	87			76	67	85	87	82	82									Series5	21	13	22	18			Series5	14	14	16	20	21	20			Series5	17	16	20	14	20
64	65	96	79			78	72	78	68	87	76			63	74	80	87	82	97
67	58	97	87			60	75	71	83	78	68			69	67	75	81	85	77
73	76	84	79			62	74	79	70	89	79			76	62	81	90	87	87
71	70	87	79			73	75	78	72	77	77			77	70	94	85	91	92
84	56	94	84			55	68	82	76	80	76			71	77	89	86	80	86
77	66	91	76			69	76	75	82	81	84			73	70	81	93	89	88
69	62	95	84			60	64	70	73	80	74			76	76	76	85	71	93
68	60	104	81			89	73	78	84	79	85			77	65	81	95	92	82
74	69	98	86			69	61	79	79	80	84			79	73	87	87	90	91
66	68	84	83			70	77	71	85	68	83			79	64	79	74	94	88
74	64	99	97			68	75	79	81	81	81			72	70	80	86	85	88
77	62	95	83			68	66	75	76	84	76			68	73	81	85	85	88
73	81	105	80			67	63	73	72	82	85			72	73	93	91	93	99
82	62	100	92			78	63	76	73	92	91			76	65	88	85	88	94
79	74	93	82			80	80	73	74	84	83			67	75	82	85	87	90
74	69	97	84			75	78	90	80	76	81			67	55	90	84	90	87
75	66	81	88			68	78	76	79	87	85			65	79	87	82	90	83
71	80	93	94			77	67	80	79	86	69			74	70	86	80	82	90
66	75	97	96			72	74	73	69	89	94			66	77	89	83	87	92
70	72	87	87			83	77	72	76	80	88			72	78	84	89	91	87
78	67	99	85			69	66	84	64	85	90			72	68	89	92	82	90
66	72	91	85			74	61	74	78	108	77			67	70	82	86	92	91
62	66	86	88			79	65	70	69	80	83			72	72	78	79	81	85
68	64	95	84			80	79	75	73	85	86			79	68	95	70	83	87
73	64	93	96			56	74	72	68	79	82			68	75	71	80	82	83
73	70	88	91			66	75	80	73	69	75			74	70	73	78	94	79
69	70	84	91			74	55	82	75	75	90			65	73	79	85	87	88
65	68	77	87			72	73	76	74	86	78			72	80	73	77	92	84
69	73	92	86			70	69	79	71	77	77			87	73	72	85	86	93
71	57	78	103			71	59	78	79	77	83			75	67	89	81	88	88
71	75	89	89			70	60	85	76	70	90			72	86	88	77	97	88
64	70	94	102			71	67	72	68	85	88			73	69	90	77	83	86
75	62	92	76			64	65	80	90	87	83			68	79	86	84	88	94
70	72	88	83			67	75	82	84	97	79			70	77	77	76	86	93
64	75	90	82			61	63	74	77	81	95			72	77	90	84	85	89
73	67	91	83			69	67	76	75	80	90			70	79	75	89	92	91
74	70	76	85			81	76	87	75	85	73			62	67	88	86	82	95
73	68	95	96			70	57	83	67	85	81			76	71	83	92	99	89
69	65	96	94			73	72	69	71	83	80			74	72	82	82	79	86
62	69	92	85			70	74	78	73	92	77			72	71	94	74	83	91
62	67	90	86			78	61	82	80	83	80			68	67	85	81	92	90
70	68	97	93			65	62	82	75	73	79			78	70	80	85	90	89
83	57	95	83			60	68	82	72	80	84			74	73	78	70	84	96
72	61	95	98			59	76	76	79	75	76			68	70	85	79	86	89
71	74	96	94			79	58	78	88	76	84			69	69	83	81	82	87
69	66	84	82			63	85	74	82	83	82			74	71	80	93	90	93
57	64	81	88			67	72	83	73	75	74			71	71	77	77	87	88
60	73	82	87			66	74	71	70	81	82			70	72	82	83	88	99
60	75	96	87			75	74	84	78	89	78			78	72	93	87	85	92
79	69	93	84			73	79	75	75	71	82			75	64	81	80	89	87
70	58	87	91			69	63	97	96	87	89			70	77	87	87	84	86
75	76	87	84			78	71	84	83	86	75			78	67	86	83	84	87
58	58	104	80			75	74	88	86	83	81			72	73	81	91	94	83
60	73	95	74			58	78	75	90	84	89			70	62	80	87	91	95
63	61	83	90			75	73	84	76	92	93			76	73	82	86	92	89
75	70	96	85			64	71	91	82	74	79			72	73	93	86	78	81
73	77	91	81			64	64	80	84	78	87			66	78	85	75	86	83
70	78	94	95			57	63	80	69	89	76			89	73	90	83	91	77
74	71	91	89			73	83	84	85	93	81			70	69	86	95	91	90
59	65	79	86			62	73	90	75	84	84			71	65	87	86	84	92
69	68	90	90			72	65	73	76	82	85			76	80	79	80	90	86
61	64	95	92			85	62	78	71	84	75			71	71	83	86	73	83
67	77	82	97			63	74	81	93	69	78			75	66	88	91	80	83
71	63	88	74			63	68	86	74	77	80			74	69	82	80	82	89
68	61	96	93			71	72	83	75	91	84			73	70	93	88	86	75
68	71	88	97			81	65	89	73	88	82			71	68	81	86	100	87
67	69	85	84			77	76	73	67	80	74			67	70	86	82	102	90
72	76	103	85			68	71	77	69	93	74			75	73	84	86	90	92
77	77	94	90			70	62	85	74	83	83			80	70	87	86	82	87
63	74	89	75			67	63	79	78	86	79			72	67	75	86	90	84
75	62	93	88			81	73	80	70	91	79			79	71	80	91	98	86
68	72	94	77			71	67	81	85	78	72			76	67	89	80	93	91
71	64	85	92			72	71	76	74	85	83			74	84	87	78	94	85
68	68	85	67			76	72	72	83	72	79			73	74	85	85	88	89
71	59	85	100			74	75	76	88	69	89			76	73	81	80	86	84
65	65	89	80			68	63	81	77	82	80			73	67	83	79	89	84
74	72	83	79			71	86	70	80	99	83			77	67	85	81	84	79
67	65	95	86			65	74	82	82	82	73			81	74	84	78	85	98
69	77	89	86			79	72	74	69	95	80			83	70	83	86	84	84
74	68	90	90			82	69	73	75	78	78			75	73	83	80	96	84
62	73	106	83			76	70	80	79	71	75			72	71	92	82	77	87
70	80	90	97			85	67	82	75	90	81			77	68	76	85	86	84
71	71	96	79			79	73	83	77	88	83			77	75	79	74	87	86
66	67	95	87			72	82	86	83	82	77			70	72	83	80	78	80
77	68	96	81			76	69	84	80	74	83			70	65	86	87	83	99
74	75	93	93			81	69	80	71	79	75			68	73	85	77	93	80
70	72	85	91			71	74	86	75	91	73			71	73	78	87	79	88
70	76	90	82			81	64	91	74	75	81			77	72	77	79	87	94
74	65	95	95			66	74	75	77	81	80			74	70	80	80	83	81
73	65	95	84			62	72	80	77	81	83			74	70	88	90	94	94
72	70	89	91			63	70	77	73	77	84			70	70	83	77	102	83
71	65	94	101			70	83	80	75	90	75			70	66	89	98	77	87
68	70	85	82			71	74	77	74	76	86			70	79	73	83	90	88
77	76	103	77			70	66	77	81	84	82			72	73	72	85	76	85
66	72	93	86			69	74	74	82	82	83			67	62	78	82	91	88
70	82	93	90			75	60	76	73	82	80			79	71	77	72	99	80
69	59	93	97			78	73	72	83	94	71			70	75	81	84	77	84
76	73	95	91			65	79	78	68	78	87			77	65	81	84	90	94
76	70	91	86			75	76	87	72	74	84			74	76	83	90	92	84
72	67	97	91			70	75	76	83	76	79			68	70	86	80	90	94
65	68	95	87			70	74	70	78	78	81			72	70	79	79	90	86
74	69	76	94			69	68	86	92	84	82			77	67	95	83	94	84
60	70	97	92			81	74	83	72	83	83			82	64	79	89	87	99
87	57	94	87			69	70	82	77	82	81			70	70	75	85	78	88
64	65	94	91			71	69	73	80	73	85			72	75	76	80	91	86
68	61	101	85			75	68	75	79	75	98			78	88	76	81	86	85
73	71	98	89			60	77	74	70	95	87			85	68	82	73	94	88
69	76	106	95			60	67	85	75	84	81			71	64	80	80	94	92
63	75	94	91			77	76	79	69	79	83			74	74	74	78	93	97
71	57	93	79			67	73	73	80	88	76			69	69	84	87	92	85
68	74	103	81			68	85	82	77	86	84			72	76	83	82	85	85
67	65	94	88			80	69	72	76	81	77			73	70	89	79	87	91
70	66	86	94			66	86	82	77	80	86			75	66	84	86	85	83
71	61	89	81			64	66	87	77	80	76			74	84	91	84	96	92
64	67	98	89			67	78	69	75	79	83			80	63	85	88	97	93
64	65	94	101			67	83	78	77	76	84			64	74	79	89	87	96
64	68	90	93			76	64	73	80	92	74			73	69	78	86	90	88
68	70	101	89			59	65	74	75	83	87			67	69	82	76	92	87
69	80	95	82			80	68	80	76	90	87			71	77	78	81	82	91
84	76	77	89			84	63	76	89	79	79			72	90	78	90	82	84
84	77	89	90			63	73	75	81	86	83			75	71	84	87	82	89
70	70	92	86			78	67	85	69	84	85			79	77	73	85	85	92
83	65	86	86			84	75	77	81	76	78			63	64	80	83	86	87
66	72	84	93			78	79	79	75	84	82			66	70	74	78	87	89
75	70	88	81			63	65	79	86	77	87			69	74	75	82	86	84
59	68	94	82			76	70	78	72	83	86			78	76	82	84	82	94
62	66	100	81			66	57	83	71	90	80			67	65	72	88	87	87
69	64	91	93			74	69	67	78	86	80			73	71	89	87	82	91
68	72	84	89			75	79	79	69	86	82			73	81	81	86	79	86
66	74	84	91			74	77	93	89	91	81			72	67	82	92	92	89
73	64	108	85			72	77	72	94	76	82			68	70	81	76	88	91
68	83	86	101			67	75	87	81	87	78			78	77	78	87	91	88
70	66	106	78			77	66	69	78	92	85			80	76	86	82	88	86
75	69	93	76			62	70	78	73	85	93			72	81	78	78	78	88
76	71	86	91			75	88	76	71	86	85			72	69	90	82	82	89
86	74	85	91			84	65	73	86	93	78			75	72	78	84	95	89
75	74	90	89			83	67	76	80	78	84			71	74	94	81	91	83
88	73	87	86			70	75	78	74	89	74			78	68	85	94	80	88
89	60	85	81			77	67	76	77	76	89			80	71	85	91	81	92
72	73	97	91			75	68	83	78	78	97			67	67	89	84	86	92
60	60	94	80			64	83	74	79	97	80			73	81	93	77	88	91
69	72	89	85			84	78	79	72	84	77			72	67	81	83	84	97
74	71	84	84			75	70	82	79	84	78			70	70	87	89	92	88
68	78	85	108			76	76	81	73	94	82			71	67	81	84	93	87
64	72	91	84			63	65	79	77	72	93			68	82	76	82	82	94
76	64	100	86			71	69	76	83	76	75			62	74	75	74	89	81
59	57	88	88			73	74	85	78	97	81			72	79	77	82	89	83
73	70	87	84			77	82	70	92	83	73			67	77	75	78	80	89
71	75	89	94			75	53	72	76	79	77			72	71	82	84	89	77
72	65	76	87			64	66	82	73	86	91			67	72	89	86	87	90
73	70	105	81			67	71	76	75	73	82			76	71	67	73	94	92
66	67	92	84			78	79	77	85	87	90			64	76	96	75	89	88
71	70	94	84			65	75	87	75	91	89			76	69	89	88	89	83
66	86	88	85			67	74	78	78	79	86			70	67	90	80	99	87
76	65	95	81			70	72	83	79	84	83			70	67	77	87	86	86
68	82	86	93			73	70	70	70	79	79			82	70	75	84	93	85
69	75	89	92			67	61	83	70	87	91			77	76	85	90	94	94
68	64	92	82			64	78	77	71	81	84			76	73	81	86	88	89
69	70	86	87			59	65	67	81	86	64			68	70	92	76	87	87
63	74	92	87			68	79	82	83	76	88			68	65	78	92	81	91
62	60	78	91			77	65	88	78	80	71			70	70	81	82	93	85
78	63	90	85			74	76	77	70	89	86			69	67	84	86	77	81
71	72	92	89			79	71	79	84	78	78			71	67	87	79	93	89
70	64	89	89			68	76	75	71	83	81			69	74	84	85	96	90
66	69	85	91			70	71	80	72	82	81			75	75	87	82	83	88
72	68	88	94			80	61	77	69	94	85			72	79	93	79	82	83
71	60	84	94			74	73	69	66	84	74			78	68	82	81	89	90
81	75	97	96			67	76	83	75	83	87			72	67	71	82	92	87
83	65	93	87			67	80	76	69	81	81			70	67	73	85	87	88
68	65	83	92			66	75	73	80	88	77			74	78	77	72	90	84
61	62	88	94			67	84	82	80	83	77			68	71	81	82	81	94
72	78	99	84			67	67	81	74	88	92			73	79	81	80	88	87
77	61	78	83			75	65	85	75	88	81			66	72	83	83	80	74
68	74	88	88			88	67	77	81	79	85			75	74	81	81	94	91
69	80	99	84			74	66	76	87	84	78			78	73	82	81	86	89
70	59	91	96			75	62	78	70	82	76			75	71	92	84	79	88
64	65	90	86			75	66	77	87	88	77			73	75	88	84	92	87
68	68	89	81			71	59	74	72	87	88			68	73	74	84	86	85
64	61	90	75			72	65	79	74	87	89			71	65	91	83	95	88
77	78	87	89			72	66	82	69	85	77			66	68	84	77	91	82
79	62	96	94			75	74	72	72	77	82			76	72	81	86	87	86
81	65	85	85			69	72	75	75	89	78			75	77	82	79	85	89
73	61	89	98			74	71	78	86	84	87			83	83	76	89	80	88
70	75	104	84			71	60	73	78	90	83			65	78	90	88	90	83
67	68	97	74			75	58	87	78	90	97			73	72	84	82	89	91
73	67	85	84			70	75	88	80	70	98			79	73	87	89	86	81
67	66	81	83			62	60	77	82	90	86			69	78	78	101	78	84
66	70	86	83			74	64	73	73	79	95			66	75	93	80	78	92
67	71	85	97			75	79	81	90	88	70			67	84	94	84	88	91
70	65	85	88			65	65	71	79	86	84			68	67	80	82	88	86
63	61	103	95			71	74	72	76	92	81			73	63	84	86	90	99
73	63	93	93			78	61	85	72	86	75			66	64	93	88	94	88
72	79	92	88			62	64	98	85	72	81			68	64	81	92	82	78
73	79	81	93			80	79	73	85	93	73			73	69	97	73	82	95
59	64	103	88			65	72	90	73	79	78			70	74	92	88	81	87
70	67	89	94			83	76	77	81	86	72			77	66	72	86	83	83
82	73	78	88			73	82	82	74	80	78			75	77	77	91	82	84
68	77	83	89			68	78	88	80	77	89			80	69	92	78	89	83
66	64	87	81			78	73	79	78	76	83			79	69	93	83	85	84
68	68	88	98			73	72	77	72	80	81			70	73	84	92	88	89
65	74	99	77			68	72	77	77	79	78			76	73	87	87	85	93
71	73	90	85			75	64	71	72	92	80			68	68	85	84	95	92
62	71	85	78			69	61	81	72	82	77			86	70	93	82	80	90
83	74	81	89			78	69	73	81	80	95			68	71	81	78	92	92
63	63	86	102			64	56	89	83	84	83			87	77	76	87	77	83
81	61	88	82			75	67	70	71	84	88			73	74	82	78	96	88
62	76	96	99			76	67	84	80	99	77			68	73	78	97	85	90
68	73	84	73			77	72	76	72	86	83			70	70	82	91	89	99
74	86	85	88			74	62	75	70	76	90			68	73	77	88	75	85
76	64	93	100			71	62	91	82	84	86			79	71	88	83	86	83
87	60	101	85			66	60	86	75	88	91			75	65	74	75	85	95
63	76	91	88			74	80	86	73	85	82			76	70	87	92	81	95
77	70	101	83			63	75	83	74	89	103			84	71	79	87	84	83
73	68	91	83			72	61	83	70	87	86			69	68	89	79	88	80
74	65	104	93			71	74	75	77	83	83			75	69	77	83	86	78
74	73	91	79			69	74	81	76	86	79			67	73	75	85	85	99
73	73	86	94			77	83	87	90	83	92			72	65	82	87	85	90
70	76	87	78			64	78	84	84	76	71			68	69	93	79	85	87
69	78	93	92			80	75	80	80	86	83			70	73	90	90	87	91
73	62	90	83			87	69	75	74	78	79			72	69	89	84	79	82
61	72	106	83			78	76	82	69	68	69			76	70	82	86	85	106
83	66	97	87			62	65	81	81	84	94			72	73	90	91	84	82
66	76	94	102			77	72	68	83	79	80			71	67	84	82	85	91
83	74	93	79			73	66	93	79	86	83			78	70	89	84	91	90
68	70	90	87			75	58	86	83	85	86			73	79	83	77	87	86
60	61	95	83			84	60	87	78	79	89			67	75	87	82	85	87
71	58	79	95			64	80	79	78	71	87			72	68	85	72	80	82
70	70	98	99			63	72	71	86	75	83			71	70	77	78	91	94
73	62	83	92			62	73	87	84	77	106			71	84	88	71	83	82
76	75	96	92			61	67	75	80	73	90			62	62	79	83	82	85
74	56	89	71			69	75	75	81	79	72			73	71	80	88	84	78
61	65	84	88			57	63	80	70	85	83			74	73	82	79	81	87
67	77	93	77			64	71	82	80	86	72			68	64	86	78	95	70
75	70	96	81			78	69	76	76	86	76			68	75	81	82	82	88
64	72	90	87			78	72	73	95	81	81			69	63	88	86	89	92
87	60	92	88			83	72	84	74	85	87			72	68	83	84	90	87
58	70	95	86			78	67	76	88	90	88			75	72	84	84	93	85
81	62	97	87			70	68	81	87	86	82			68	74	79	83	96	88
75	72	93	86			72	65	74	77	89	86			68	70	90	83	100	86
70	68	88	85			66	74	86	82	79	90			76	70	82	78	107	86
76	72	97	82			77	80	77	78	70	76			67	60	76	86	87	92
72	83	93	83			71	72	86	75	81	86			74	71	79	94	87	77
72	58	92	105			77	65	76	80	80	81			71	69	84	82	79	87
84	72	99	91			72	67	72	76	82	96			65	70	82	87	80	85
65	64	94	90			84	84	80	81	80	82			75	78	92	81	81	98
65	70	82	81			72	73	77	71	84	75			78	81	76	79	77	93
79	69	86	92			85	62	79	79	78	83			75	63	91	69	98	82
67	70	91	105			65	72	73	69	83	80			81	66	90	86	88	85
79	66	95	90			75	66	75	78	87	83			81	73	85	81	97	90
71	71	89	90			74	68	82	75	73	82			63	67	78	83	90	80
76	71	99	86			64	65	76	68	76	89			68	76	95	90	90	88
79	76	89	85			82	74	77	80	75	79			74	71	82	81	86	90
70	67	91	92			69	69	78	82	84	77			73	73	94	83	87	82
70	67	96	81			70	60	77	81	77	74			68	68	85	84	85	88
85	80	104	86			73	67	86	79	87	76			67	70	88	82	88	91
78	68	93	89			61	70	75	88	83	82			67	70	86	90	87	85
77	62	109	88			80	74	74	72	82	81			77	73	95	91	84	80
71	63	90	84			62	62	71	84	78	90			70	71	83	84	87	92
69	61	90	82			67	74	72	75	79	80			69	65	77	88	83	86
68	70	95	89			77	72	74	75	82	88			92	65	68	83	87	86
70	70	81	80			72	79	86	85	84	74			69	70	86	89	83	80
79	70	87	85			63	64	76	72	81	97			79	60	92	87	91	85
61	73	98	78			70	66	88	76	86	81			70	70	89	89	81	88
79	73	94	85			68	74	73	74	79	84			70	73	84	86	95	87
72	70	99	90			77	76	81	73	82	98			75	70	82	88	79	79
73	76	87	89			77	71	95	72	80	82			68	70	93	86	86	91
68	75	93	83			82	64	70	70	76	87			90	70	84	81	89	91
74	64	99	84			71	72	76	79	82	84			70	63	72	95	78	86
71	76	87	87			60	75	72	83	88	72			75	79	84	82	95	76
71	59	105	99			72	67	74	71	77	88			79	71	82	81	93	95
68	71	91	82			80	67	80	73	82	90			80	71	70	87	98	88
68	72	81	93			67	63	77	75	77	81			67	65	74	85	97	85
70	71	96	75			71	68	74	84	79	87			76	76	85	78	84	81
66	64	76	88			66	71	72	74	74	92			65	84	93	94	101	92
76	77	88	98			66	81	76	73	75	80			71	70	72	85	101	90
72	74	83	86			70	61	85	75	76	77			75	74	87	79	87	83
73	67	92	101			61	85	73	73	96	92			71	76	80	84	104	89
71	81	95	77			64	65	73	85	92	88			70	76	85	87	97	92
65	72	94	90			75	76	75	76	74	90			69	70	76	87	89	88
71	67	89	82			77	68	69	88	84	73			77	71	91	87	85	89
80	69	83	92			68	59	71	71	88	90			71	70	86	83	93	86
72	64	73	92			76	66	85	74	76	76			63	60	80	89	87	90
82	68	90	91			72	80	66	83	78	94			74	76	79	77	92	82
66	70	87	92			60	84	79	71	87	80			70	74	87	86	79	86
69	58	86	86			76	75	81	91	81	85			73	62	89	83	79	87
61	63	93	80			72	71	74	79	75	83			72	64	89	79	92	94
75	59	84	90			72	67	74	75	76	88			71	72	78	75	92	83
64	73	106	96			65	78	79	95	82	79			77	69	81	88	84	89
73	78	86	91			76	79	74	79	83	76			70	75	78	79	93	90
66	68	95	83			69	78	72	77	77	69			73	76	79	86	88	86
73	57	94	81			58	71	88	76	72	87			69	68	83	88	79	90
91	60	100	92			65	64	77	80	80	74			72	80	81	87	83	94
67	73	100	85			63	84	79	75	89	73			74	72	93	86	77	82
68	66	86	94			64	65	76	75	80	84			71	71	84	78	87	88
75	70	91	78			73	69	80	81	77	77			70	72	87	82	83	75
76	69	85	82			70	71	82	78	81	76			79	77	78	86	89	91
75	76	78	92			66	69	78	74	96	88			77	74	84	85	86	93
69	64	80	88			63	61	84	73	84	91			73	74	74	85	87	97
61	70	93	87			78	84	82	78	82	64			74	71	77	84	89	82
68	69	92	97			79	67	74	64	91	89			78	65	72	84	83	84
66	65	99	89			69	67	77	72	93	79			68	79	90	85	85	87
80	63	100	93			80	71	84	79	74	85			71	70	89	89	84	81
67	74	89	85			68	78	85	86	93	75			78	80	78	88	84	85
66	68	91	78			79	72	82	73	84	91			69	79	87	90	92	89
64	68	98	78			75	71	80	81	86	82			68	70	83	79	77	90
65	65	99	83			62	63	86	82	76	85			68	64	85	80	92	97
73	71	79	93			71	58	90	79	98	75			75	68	84	84	87	86
64	74	94	89			62	69	74	75	85	76			68	68	90	84	98	90
72	55	108	84			60	73	79	67	82	74			68	65	82	87	93	86
70	73	90	84			80	70	77	72	76	73			70	68	78	88	85	91
71	62	87	86			80	77	77	84	85	76			74	73	86	86	97	98
68	64	88	76			72	73	90	78	84	96			64	75	86	87	86	82
73	71	92	91			80	71	73	74	80	76			76	78	79	82	89	81
64	67	101	80			68	67	71	77	82	79			74	73	88	88	91	86
68	69	101	92			71	58	74	79	82	85			66	70	69	92	82	84
65	66	86	85			65	72	83	76	79	84			66	62	97	75	98	88
67	76	83	88			88	72	70	74	98	90			82	73	82	81	112	85
72	66	79	92			71	61	82	79	80	74			71	74	83	78	92	92
81	72	96	81			75	78	80	81	80	83			71	68	90	85	95	88
62	72	86	90			84	70	73	76	81	79			71	68	79	86	78	92
67	72	100	95			79	69	71	77	78	83			81	68	86	81	86	89
68	67	99	91			75	70	78	74	91	73			65	77	83	87	97	90
73	69	87	95			66	71	78	70	78	86			76	73	85	90	83	86
78	75	86	95			81	68	74	87	82	81			70	73	86	83	95	85
73	77	85	86			77	63	77	75	88	87			83	76	79	86	91	91
78	72	94	89			71	67	82	74	84	79			63	71	91	85	85	93
59	66	95	89			75	68	80	70	83	80			73	66	83	88	89	85
67	74	102	92			74	71	88	79	88	77			74	72	83	88	84	91
69	64	78	95			75	67	77	75	87	89			69	75	79	88	91	89
69	75	94	78			71	76	74	77	90	71			65	67	88	89	91	85
77	71	94	81			77	66	72	73	74	83			85	67	89	81	88	93
76	63	93	73			66	69	83	79	82	78			63	67	77	88	92	95
61	73	95	86			71	56	74	73	87	83			77	67	73	82	97	83
69	54	84	83			67	74	74	76	87	74			71	67	81	85	102	93
74	72	103	88			78	68	82	85	81	75			68	72	82	82	87	87
72	70	100	89			72	69	71	68	74	81			77	76	90	84	76	89
62	67	84	88			78	71	82	75	87	82			74	67	77	86	90	96
70	67	102	90			66	81	79	81	84	82			70	74	76	84	90	90
64	64	96	87			72	63	80	82	80	74			70	67	84	75	90	84
69	74	90	84			82	65	71	72	80	81			72	76	85	84	83	90
68	65	92	94			73	81	81	84	83	83			80	66	91	80	86	86
73	70	98	87			74	69	79	89	78	85			69	72	80	80	80	85
54	77	88	88			58	80	75	72	76	78			78	73	86	80	82	86
71	73	85	90			72	69	81	79	90	84			73	74	75	85	83	80
64	77	92	83			71	76	77	90	93	77			68	65	75	81	87	85
72	79	90	95			64	65	75	76	69	81			80	71	78	90	94	88
69	55	94	91			75	75	78	79	88	73			64	69	82	89	83	90
79	71	89	99			62	75	75	82	81	74			69	69	88	93	93	87
74	70	91	81			64	69	76	75	82	87			84	70	86	79	86	88
70	71	89	88			64	77	78	66	81	78			72	72	87	83	92	84
71	69	82	81			80	65	80	76	80	77			81	80	82	83	77	95
64	69	82	79			72	65	80	71	97	87			78	70	79	85	90	92
64	64	100	97			78	76	75	80	77	83			71	73	78	79	87	93
64	70	88	81			64	75	77	77	82	85			75	76	71	78	88	88
73	69	90	87			78	61	83	83	77	84			69	73	86	84	80	92
84	66	101	88			81	72	81	80	83	80			71	70	81	84	96	97
64	66	90	93			73	62	84	74	75	74			82	68	79	83	80	89
78	69	89	85			82	79	84	76	89	85			76	73	81	89	91	95
72	68	82	76			78	72	82	77	73	73			77	62	80	87	85	88
72	66	88	90			65	63	79	74	81	72			68	79	90	79	96	86
75	77	90	81			67	79	74	71	84	74			71	76	90	87	92	79
71	64	85	96			72	67	75	71	79	74			69	69	86	82	85	90
56	57	95	81			79	77	75	72	76	86			69	73	99	87	96	94
74	64	85	87			77	66	88	77	88	77			70	65	85	76	93	85
72	67	91	85			68	72	80	73	83	67			74	73	85	90	86	83
75	71	105	100			63	73	77	69	102	80			68	73	80	81	102	85
76	74	98	90			69	76	75	77	83	83			72	66	74	80	96	93
59	71	100	97			86	64	92	71	80	82			70	75	78	80	92	89
86	58	95	90			66	59	78	73	85	87			71	68	78	87	90	86
63	68	86	83			76	59	76	77	78	87			70	71	84	90	95	94
70	71	87	101			79	77	73	89	85	79			75	70	85	80	83	89
66	62	91	92			65	63	88	94	78	86			76	75	76	76	84	77
71	72	92	93			70	73	78	67	83	79			68	68	86	84	96	93
72	69	89	77			70	71	86	74	85	88			75	76	71	88	93	89
74	72	97	92			66	68	63	81	84	87			72	67	83	81	85	80
68	67	83	92			72	68	77	76	79	86			69	75	74	82	90	90
74	65	92	86			75	75	69	79	85	87			79	62	80	87	90	92
67	69	97	83			67	71	76	80	80	83			66	78	74	91	87	83
68	76	91	83			68	69	72	74	78	85			76	66	86	78	88	87
71	77	96	79			90	64	76	75	101	95			76	82	94	85	80	89
86	70	94	90			75	71	80	74	81	82			71	76	81	90	84	85
59	70	94	91			79	76	76	81	76	95			68	75	81	80	86	87
75	66	90	87			73	84	86	75	81	90			76	79	87	82	86	88
67	66	88	90			76	81	71	72	91	74			72	69	90	79	77	87
69	74	87	84			63	75	76	78	83	90			74	80	84	84	87	85
79	67	91	92			61	75	76	80	87	82			70	68	78	92	94	91
95	56	89	82			75	71	74	90	74	90			69	68	83	82	88	94
75	62	89	92			62	74	79	75	76	86			70	71	76	85	86	83
84	73	87	85			75	77	75	92	75	87			74	71	82	83	93	89
64	83	86	96			74	78	79	72	95	77			76	74	92	80	90	82
70	73	96	96			89	74	77	81	85	90			68	73	89	80	87	85
70	63	93	90			68	71	77	76	80	94			72	70	94	83	87	87
71	79	86	91			75	82	82	84	87	75			71	72	70	83	91	86
68	66	91	96			69	74	69	81	95	83			74	82	78	89	93	82
69	69	90	83			77	75	84	83	96	80			70	67	92	75	92	94
70	68	87	94			77	83	75	83	79	75			69	74	75	91	95	84
74	81	87	100			74	64	79	77	92	82			70	82	89	92	82	88
77	60	87	89			73	70	80	80	88	82			76	74	76	90	88	88
75	65	86	77			79	74	79	78	77	83			66	72	83	80	92	87
68	66	100	74			69	76	78	84	86	89			70	66	80	79	89	89
72	75	105	82			79	74	78	79	88	87			68	59	88	91	93	90
79	79	93	88			78	58	76	86	84	79			82	84	81	94	92	92
65	70	98	77			62	63	77	71	83	85			64	70	83	88	76	88
63	74	89	85			69	68	75	80	89	77			79	72	83	91	97	80
70	58	100	86			74	75	73	81	84	77			73	68	81	82	95	82
79	65	86	79			66	75	88	87	95	84			75	72	76	87	76	88
73	74	90	86			65	68	77	82	83	91			70	70	86	80	81	80
66	71	91	94			72	73	75	71	90	80			76	74	86	91	81	82
65	65	95	80			80	69	81	73	77	87			73	70	80	87	99	95
72	68	96	94			74	62	73	85	86	87			72	85	81	72	91	78
69	63	86	100			67	59	72	80	91	72			70	70	89	75	89	82
71	70	92	92			86	63	84	71	72	73			74	70	90	74	91	91
69	72	93	92			75	80	83	76	74	83			63	67	90	92	91	86
64	71	96	86			72	70	82	75	89	79			74	65	76	87	85	85
58	65	92	74			64	59	82	86	79	82			70	63	87	85	79	92
71	71	92	85			63	78	79	82	83	88			74	65	78	83	89	86
65	70	85	80			67	75	80	91	70	74			72	69	82	93	84	92
71	83	86	99			78	67	84	72	86	83			79	68	88	83	87	91
85	69	93	71			70	70	70	88	91	77			70	70	84	82	91	76
68	63	92	83			65	61	80	85	85	83			69	65	74	78	91	93
73	64	89	89			80	69	82	73	80	78			75	69	86	85	90	93
73	70	76	76			81	63	74	70	74	85			72	73	80	77	80	91
75	73	72	85			73	77	86	83	78	83			72	73	79	77	80	82
79	68	86	96			60	70	71	81	88	80			79	67	87	91	88	82
74	72	104	94			85	81	78	71	88	87			74	73	85	85	89	97
70	79	86	94			63	73	76	72	79	77			82	78	87	83	85	83
58	62	82	78			64	68	82	79	98	84			76	69	79	82	83	87
68	71	96	87			63	62	76	89	77	89			72	72	88	87	81	82
72	69	91	81			83	69	74	70	75	77			79	79	89	83	94	85
71	60	97	82			64	68	76	75	86	93			69	71	82	88	72	90
84	64	87	85			75	76	87	73	82	92			74	74	80	83	71	84
74	71	104	84			79	66	82	78	87	85			77	71	81	82	93	93
77	73	96	85			80	69	77	71	96	80			73	72	81	80	83	80
77	76	85	90			76	65	70	75	92	90			74	76	75	84	87	85
69	59	98	106			78	68	76	80	92	85			70	65	79	76	85	85
70	66	89	92			64	77	70	81	99	81			74	72	76	85	80	90
76	73	79	92			78	67	77	77	80	84			66	71	79	83	93	78
65	67	86	85			73	78	78	90	87	81			72	86	82	84	77	87
73	73	102	90			77	65	71	77	75	77			74	77	81	87	92	81
74	73	101	84			67	69	67	81	79	65			59	67	81	87	86	85
60	64	86	79			70	73	73	83	85	93			70	69	80	77	90	89
64	72	85	90			76	74	97	72	86	80			81	81	85	86	87	91
67	68	94	94			76	72	77	81	77	82			72	70	86	84	80	83
69	65	98	83			65	76	75	88	83	84			67	75	83	85	98	82
62	74	95	78			73	65	78	75	75	77			67	67	85	83	86	86
69	71	94	90			71	74	86	77	82	78			74	75	87	90	97	89
77	76	95	90			90	71	82	74	79	89			74	71	94	88	90	91
76	65	87	85			65	79	88	81	83	89			70	68	75	87	97	89
67	66	82	80			72	63	86	75	88	89			78	62	82	91	91	90
75	66	103	83			86	70	83	77	85	93			75	71	69	89	90	91
72	63	88	84			67	73	82	78	72	86			70	77	82	82	83	85
67	76	93	91			70	63	74	81	81	80			67	67	84	80	97	86
71	71	90	91			65	62	85	83	83	90			65	74	76	85	84	91
67	65	88	102			71	62	76	84	88	85			71	84	76	90	90	88
63	70	85	90			61	78	80	72	94	86			71	72	89	89	98	86
67	74	101	90			78	68	69	73	94	74			72	71	76	83	85	76
64	58	87	84			72	65	71	78	83	93			67	67	83	88	90	95
85	69	98	101			71	79	87	73	85	84			70	73	78	83	76	91
72	67	81	74			74	65	73	69	75	84			77	70	87	76	93	88
68	64	84	77			69	61	81	81	75	75			75	64	87	86	76	84
72	73	90	96			69	66	98	80	97	76			77	79	88	76	88	88
74	59	89	78			72	75	93	86	80	79			76	71	94	77	108	82
64	70	102	86			82	57	76	74	82	83			79	74	84	86	90	78
80	77	92	74			68	61	79	74	85	70			69	63	72	79	79	77
68	61	91	86			64	78	74	89	76	77			73	74	72	77	81	80
79	79	103	86			76	77	79	79	77	83			68	78	82	86	84	96
70	65	93	78			72	75	92	82	95	83			84	67	79	92	92	81
68	76	105	91			60	68	79	86	90	94			72	77	79	77	82	88
67	68	89	102			81	71	77	76	79	80			76	69	79	75	90	84
68	69	84	92			72	72	76	79	81	69			67	75	81	86	88	87
72	62	91	88			63	68	84	71	86	86			71	77	90	92	82	84
73	60	89	81			77	78	80	84	77	85			78	74	84	79	88	78
74	78	93	89			77	66	71	80	83	89			68	79	76	79	93	77
65	67	95	69			82	80	74	88	79	82			58	72	86	67	79	91
69	65	96	87			72	69	75	84	90	85			76	83	86	81	78	82
66	63	91	77			72	66	78	85	74	78			60	68	85	83	89	90
63	79	87	85			69	62	76	78	87	83			77	79	84	84	84	83
71	58	101	77			68	68	78	86	77	77			65	73	85	85	86	87
73	71	95	90			75	62	73	71	83	72			72	63	87	89	90	78
71	72	92	94			76	72	78	74	92	86			66	72	87	82	92	92
76	85	97	83			74	59	70	74	90	81			74	72	83	76	87	78
69	65	91	87			77	70	69	75	84	83			72	66	91	81	86	97
70	69	84	82			73	82	80	91	75	74			75	71	82	80	84	79
72	72	77	83			79	60	72	76	70	72			61	62	91	92	85	96
75	74	103	98			68	69	67	80	87	82			71	75	90	90	105	94
73	72	95	93			65	76	84	87	71	85			68	66	91	86	97	94
68	66	90	80			72	71	73	71	84	78			71	63	94	87	83	79
74	82	80	95			71	75	86	74	85	77			78	72	75	77	86	94
84	65	85	98			71	67	81	72	81	78			81	80	79	81	75	89
63	61	84	93			61	77	81	76	91	76			69	77	87	81	86	89
68	72	89	86			73	76	94	75	98	92			65	70	83	77	85	92
79	64	76	91			69	72	71	71	87	81			65	73	85	85	83	88
80	70	83	92			62	75	81	83	80	79			72	73	82	78	87	87
69	68	91	85			69	63	78	78	80	85			72	70	87	72	87	84
64	68	90	88			88	82	88	70	82	84			76	70	74	84	94	78
73	61	101	84			78	67	72	78	78	84			63	67	76	79	83	84
75	64	96	97			79	70	73	77	83	73			74	66	89	82	83	80
67	67	89	92			62	62	85	88	88	81			67	67	76	77	84	92
65	70	79	87			73	81	92	72	75	77			69	74	78	86	97	84
71	66	86	80			67	60	80	75	78	82			71	72	82	86	84	88
70	68	99	77			71	73	70	79	83	87			72	72	90	86	77	87
75	68	91	77			67	70	80	89	83	73			71	70	86	76	90	95
55	70	89	77			67	71	77	77	91	98			70	70	87	86	96	87
64	63	87	93			63	75	73	81	88	82			71	74	86	80	98	91
67	77	86	86			77	76	77	77	74	77			70	74	82	82	82	100
61	75	84	84			69	78	79	85	71	82			74	69	80	82	99	94
67	80	90	80			68	66	80	77	75	86			67	75	85	85	95	96
73	74	93	88			73	71	77	78	85	81			77	68	90	85	86	82
72	63	91	85			64	65	78	82	86	90			74	69	79	83	92	83
72	72	87	86			86	72	87	76	74	89			86	68	87	82	96	84
70	63	89	87			72	74	84	70	84	85			78	75	88	83	79	87
58	72	94	83			71	72	80	83	81	77			69	72	88	79	90	89
72	56	82	89			77	70	74	77	82	77			79	77	91	86	84	78
77	70	86	101			74	78	77	72	99	86			71	74	87	86	88	82
70	58	85	94			62	74	72	84	82	87			72	82	80	86	87	80
73	75	82	87			77	70	95	69	89	82			75	69	94	73	92	86
77	63	94	78			76	61	81	80	86	71			76	62	83	74	100	91
73	72	94	90			83	67	77	79	75	91			73	79	77	97	92	84
70	67	99	86			73	64	79	71	79	86			66	66	76	91	95	93
73	73	94	83			70	73	77	81	70	83			72	69	84	82	82	87
74	72	93	96			60	83	72	80	85	82			74	71	77	88	87	95
78	60	82	89			71	60	89	78	84	82			69	69	77	80	90	95
64	67	93	94			76	63	73	82	79	73			72	67	82	90	91	88
66	64	98	90			78	71	72	79	90	85			69	83	87	82	83	92
69	64	99	92			77	63	78	73	82	79			71	70	86	93	79	95
69	75	85	104			79	65	74	80	85	78			67	81	76	79	86	88
76	64	82	94			66	70	70	70	75	78			70	73	85	84	85	87
65	69	96	87			74	70	69	81	76	86			66	74	71	91	88	84
70	74	87	83			77	73	79	71	72	78			67	75	84	95	89	85
81	71	92	89			75	78	74	80	73	82			64	66	73	99	92	86
68	69	94	84			69	67	84	74	80	90			77	70	84	78	84	85
69	70	83	110			71	69	73	70	76	80			71	75	91	81	82	88
76	54	84	89			72	70	67	80	85	86			67	68	88	89	90	85
74	67	88	92			73	80	82	69	86	78			67	75	82	85	90	84
63	57	98	96			69	62	77	76	77	79			71	81	93	90	89	87
75	64	84	84			73	62	81	79	84	89			73	69	91	89	92	95
76	77	79	79			67	71	86	83	90	84			69	75	88	82	85	81
62	64	87	84			82	64	76	91	77	80			76	73	85	78	85	85
72	80	93	96			74	67	78	71	86	89			73	82	79	75	80	88
67	73	100	88			75	76	85	73	83	89			76	71	88	88	91	84
61	66	93	87			73	69	83	84	85	68			71	66	75	90	86	87
77	72	91	84			75	77	84	96	80	78			62	65	73	76	97	84
73	69	82	87			68	69	75	76	84	84			72	82	92	86	86	87
77	67	96	79			81	65	78	74	86	82			70	71	83	87	89	84
78	66	94	103			73	65	77	67	79	92			70	75	91	86	88	96
65	75	99	87			86	63	82	80	80	75			82	71	79	88	95	96
73	72	99	83			74	83	67	82	86	77			65	68	77	78	93	95
58	68	107	87			81	72	67	82	71	85			74	70	85	90	93	82
73	69	89	87			59	76	71	77	92	87			69	68	86	84	75	87
65	69	101	82			76	74	80	82	74	78			71	80	81	82	81	86
68	69	94	84			65	60	76	75	83	69			77	70	78	87	82	92
67	66	97	79			80	66	78	80	91	76			71	67	88	73	94	87
59	65	82	85			66	65	95	71	79	78			82	62	88	85	87	83
76	62	98	77			62	71	76	85	78	83			69	72	87	82	88	85
70	59	78	96			68	73	70	74	90	78			71	68	78	88	97	82
69	65	90	81			70	72	86	89	77	81			69	69	84	83	98	87
79	65	91	92			69	79	76	77	86	84			61	77	84	84	88	76
74	65	94	79			79	75	73	75	86	93			68	65	76	84	87	84
67	66	91	92			64	69	80	66	81	82			73	75	81	79	93	92
70	68	94	78			65	68	68	71	88	82			66	76	81	88	93	89
78	63	86	79			71	61	77	81	88	76			72	78	85	79	83	89
64	64	97	88			80	69	72	72	83	101			66	70	84	87	94	88
68	69	84	88			74	72	77	80	89	86			74	76	86	85	88	83
67	69	78	95			61	70	86	73	70	85			72	77	77	80	84	85
71	71	82	76			75	73	73	78	76	72			74	71	88	90	84	83
77	68	92	78			72	62	74	76	78	80			77	79	79	90	91	85
62	59	93	86			68	80	84	79	82	75			72	67	81	92	90	80
66	65	89	91			69	60	65	75	88	82			73	73	78	79	82	85
61	74	91	84			69	69	71	74	74	82			74	68	79	81	86	98
61	62	83	90			76	67	74	83	78	84			74	71	76	78	82	86
71	61	94	86			76	87	77	71	82	91			82	69	93	82	85	83
77	61	84	83			77	86	70	84	87	80			72	69	87	93	91	82
70	72	98	96			71	66	79	65	80	78			66	80	83	87	95	84
69	60	93	84			67	71	75	81	82	82			77	83	74	85	91	81
71	61	95	82			73	71	76	79	76	90			75	78	85	88	73	89
75	69	94	85			79	60	69	82	85	72			72	63	90	78	86	87
69	62	86	85			70	77	83	77	81	89			80	68	79	78	91	83
71	63	81	88			66	63	82	80	83	80			72	67	87	90	78	82
67	70	101	91			73	69	77	79	91	86			69	72	89	80	99	83
69	62	84	78			67	62	93	75	82	76			71	66	72	79	90	90
73	73	92	98			66	80	77	78	79	89			78	67	81	84	86	87
69	68	88	92			76	71	71	71	85	84			79	64	93	85	90	86
75	67	89	89			76	70	75	74	79	80			71	69	75	92	76	92
76	76	82	89			85	61	77	75	84	77			69	68	87	79	84	89
65	71	88	85			78	75	76	91	89	78			78	72	93	74	79	86
68	72	96	84			84	65	72	75	85	75			80	73	86	88	90	89
73	74	80	80			74	77	79	79	85	78			73	71	76	89	87	92
67	73	83	78			80	68	82	84	90	75			72	69	72	73	93	85
65	70	98	90			68	68	74	72	86	97			73	68	82	84	88	93
80	70	86	81			78	85	74	70	84	92			72	73	82	82	86	89
59	78	92	85			69	77	76	67	91	77			73	66	81	76	87	78
68	75	100	102			70	58	78	78	81	86			70	69	76	84	91	91
77	65	92	83			70	80	87	77	84	83			71	62	82	74	98	87
63	55	87	103			84	59	84	80	86	75			78	76	91	76	90	87
72	78	88	90			75	62	75	87	74	78			71	72	75	83	92	85
65	67	96	80			80	68	75	76	87	83			63	67	78	91	93	89
66	74	88	81			66	64	72	72	77	76			79	79	79	83	84	98
77	70	88	84			82	67	83	75	85	84			74	63	82	80	94	93
62	74	87	85			80	61	74	85	85	82			69	71	77	86	94	81
71	69	102	84			75	84	74	76	95	85			75	71	89	82	84	76
69	70	99	85			84	63	76	73	87	98			71	69	87	88	90	92
72	76	95	81			64	73	72	77	87	87			70	69	79	82	81	85
63	64	79	96			71	62	72	71	75	73			74	76	80	80	88	93
64	74	83	92			66	74	90	69	90	81			71	75	88	83	102	90
71	74	113	91			72	84	84	73	72	99			70	67	82	88	87	91
82	73	97	89			71	75	75	90	92	83			71	70	79	90	87	91
78	64	88	78			78	65	73	79	72	86			67	66	77	74	90	94
61	72	109	98			86	71	74	77	78	80			67	69	96	90	95	84
74	64	96	87			86	72	78	73	87	73			70	70	96	84	85	82
70	67	89	85			76	69	76	88	80	91			74	82	83	87	85	87
76	77	94	79			71	71	72	75	84	85			79	73	79	85	99	81
68	66	106	82			69	65	74	77	84	83			71	75	88	79	81	85
74	61	91	86			65	64	77	73	84	82			73	67	92	91	89	75
78	72	92	96			68	62	75	74	82	75			77	77	82	81	83	89
57	69	105	91			76	76	76	73	84	79			72	72	78	85	91	92
55	66	97	91			82	62	73	78	85	98			77	62	79	92	91	86
73	68	90	87			73	72	71	82	77	94			77	69	92	83	86	88
64	71	84	89			83	70	77	70	88	91			70	72	86	92	86	81
63	74	93	83			77	69	76	72	89	77			76	76	93	90	78	91
69	66	94	81			84	68	78	81	86	77			90	71	77	88	92	90
73	62	89	91			69	70	76	73	96	85			79	72	89	86	85	80
64	67	117	77			80	69	80	73	84	84			76	74	84	76	89	94
73	67	89	89			76	71	69	76	73	82			75	70	84	73	99	89
73	72	84	85			72	68	80	75	85	87			70	68	81	82	87	83
74	68	81	95			65	84	81	84	83	79			78	90	87	79	83	83
68	68	94	88			72	69	78	88	85	84			72	72	75	81	84	81
67	77	93	79			68	71	76	74	82	83			75	72	87	88	75	78
79	78	90	95			80	58	77	65	86	83			68	73	81	87	87	90
66	62	96	92			74	71	84	78	88	85			73	68	84	86	92	83
76	64	85	89			68	77	80	73	82	89			74	71	83	85	88	84
85	66	103	96			72	68	94	76	94	71			71	69	70	87	80	84
74	72	87	93			68	61	73	93	78	80			78	71	78	86	90	91
72	74	86	85			52	63	80	80	78	94			75	69	76	83	91	88
68	67	88	84			61	67	70	76	76	85			78	73	77	76	82	97
75	75	95	84			77	74	73	75	76	88			80	77	87	85	95	76
76	64	86	92			76	61	74	69	82	79			69	71	92	90	95	78
71	62	95	91			66	78	90	75	90	78			79	67	74	83	91	83
77	71	73	83			78	74	82	79	88	86			76	62	91	83	82	89
70	75	95	82			83	61	73	70	82	92			69	66	78	84	93	87
83	66	90	94			76	79	81	71	74	85			72	79	74	85	82	87
67	70	87	86			65	66	71	70	83	87			67	71	80	77	90	78
78	57	97	81			86	77	76	72	88	79			76	77	84	83	91	91
69	74	98	93			67	62	79	69	84	90			64	68	72	89	93	88
71	72	91	83			84	75	80	72	77	76			76	69	84	87	86	87
77	67	91	92			73	63	80	77	84	79			76	68	79	85	91	93
60	73	87	85			76	69	97	86	93	80			68	73	79	88	102	86
72	73	101	94			74	81	80	87	87	88			79	72	79	89	81	86
57	70	83	89			73	71	82	77	85	87			68	75	88	85	91	86
67	61	92	81			79	74	91	72	76	74			72	66	86	79	82	89
86	67	88	92			61	66	69	76	87	75			75	69	84	90	90	78
67	70	81	92			70	73	79	76	97	76			69	75	93	94	90	92
82	61	98	82			63	65	85	72	92	81			71	70	89	83	86	75
73	60	111	92			74	79	72	82	84	90			77	74	81	83	99	88
86	66	84	86			65	61	80	83	82	78			74	73	77	84	85	88
74	64	89	78			75	79	83	76	83	85			74	62	81	84	96	84
82	65	92	98			80	78	85	81	87	86			80	79	78	82	87	91
66	71	88	86			70	71	83	72	76	83			73	75	86	88	89	98
75	58	96	82			67	76	78	74	85	73			68	74	84	85	88	90
76	62	94	86			74	72	87	86	75	69			77	75	76	76	87	86
71	58	88	91			77	79	77	72	85	79			72	75	73	85	90	90
72	62	89	76			68	71	83	66	66	86			67	71	89	80	79	77
78	70	89	83			70	67	72	86	77	78			69	72	84	80	98	84
74	70	83	93			64	64	79	76	80	73			84	76	72	81	92	86
70	73	95	97			72	73	72	72	86	73			85	62	79	82	91	86
66	75	90	84			70	80	79	71	93	81			72	73	88	80	96	83
68	67	86	87			80	65	86	70	88	79			68	69	81	88	88	75
73	62	91	95			67	68	83	72	87	103			64	75	98	73	84	83
80	63	79	95			81	75	89	79	77	84			77	69	72	87	87	87
72	70	99	83			61	73	79	84	84	79			65	66	84	81	91	94
70	81	102	83			66	69	74	68	88	73			71	77	79	81	94	82
68	63	112	82			67	66	76	89	85	78			69	78	85	76	78	78
80	66	107	87			63	76	80	76	79	77			72	83	91	69	91	88
67	71	93	84			63	75	82	76	96	87			79	69	82	82	92	83
63	74	90	92			64	70	81	87	81	85			70	80	91	75	82	93
68	71	94	78			68	65	76	79	80	73			69	73	86	88	99	92
67	72	94	82			74	82	74	73	91	80			65	61	82	83	88	79
64	71	101	87			67	84	75	81	84	79			67	64	79	84	90	83
77	74	90	90			62	71	82	71	87	87			71	69	87	82	94	90
71	65	93	77			62	80	90	82	71	85			69	62	85	82	78	88
76	65	91	88			73	74	75	73	70	89			75	72	89	82	90	82
72	65	91	86			86	76	73	80	82	76			73	71	76	87	94	82
75	62	93	85			76	59	78	75	82	82			75	67	76	92	87	73
69	72	78	85			72	75	90	83	87	83			65	82	85	78	87	88
68	71	93	92			75	71	79	74	87	69			70	68	81	90	91	91
68	61	88	83			73	70	72	80	82	78			72	71	76	86	83	95
73	59	90	85			68	72	70	84	95	95			75	75	85	84	90	89
63	64	89	94			67	66	70	77	78	75			71	81	83	84	87	83
73	81	90	80			78	73	90	81	81	90			81	68	69	83	84	88
69	66	91	77			67	70	77	73	86	80			76	63	78	88	87	84
74	61	85	86			79	66	81	81	88	81			72	73	85	81	101	86
77	61	92	90			73	78	74	88	94	85			82	70	84	80	89	86
81	61	93	86			65	65	85	83	75	87			67	73	85	79	84	87
70	66	90	81			60	69	78	86	87	73			70	69	77	79	93	96
74	70	75	78			74	74	80	79	75	76			71	72	90	86	99	88
64	61	91	81			69	63	87	78	77	80			70	66	85	92	98	87
72	71	83	98			78	81	73	72	81	77			71	81	90	86	92	83
74	69	98	96			77	70	75	83	82	82			73	71	94	85	80	81
72	62	91	89			69	70	74	69	82	86			75	80	86	85	85	83
79	81	95	97			81	61	70	77	79	81			76	70	82	84	92	90
70	69	93	84			80	72	83	78	85	86			65	72	76	86	81	90
65	67	85	77			62	68	79	73	82	88			83	59	87	82	79	92
74	68	91	78			64	69	76	75	83	75			64	74	85	86	90	81
70	67	91	94			72	68	70	69	82	82			72	72	76	78	91	93
73	68	92	105			80	68	73	69	74	93			77	79	87	81	90	89
70	72	91	87			77	76	69	80	87	90			77	69	90	88	82	85
70	66	103	75			70	66	73	81	87	85			73	70	75	90	88	93
70	65	86	86			56	71	66	73	78	83			64	65	77	79	98	101
79	68	92	83			67	73	81	74	81	88			64	63	93	81	91	80
59	65	100	83			69	65	80	98	86	72			66	65	85	79	95	89
62	62	98	79			82	58	70	76	85	77			67	62	80	78	82	86
72	70	88	86			71	65	69	69	80	76			71	70	78	88	88	76
79	74	87	82			76	62	83	73	84	85			68	69	76	83	84	85
76	70	79	80			68	74	84	78	85	83			71	68	92	87	97	94
77	64	89	91			66	77	73	74	82	78			65	78	79	81	87	82
81	66	86	91			72	68	88	81	86	74			73	73	90	92	80	83
76	66	99	96			79	71	80	77	75	89			65	62	83	88	92	87
76	71	83	90			70	60	82	76	76	83			82	72	84	77	92	88
73	68	94	90			80	58	97	84	82	79			72	76	80	75	94	88
79	65	92	107			66	77	74	72	91	73			70	72	81	75	92	80
66	60	89	86			72	67	75	74	80	75			63	76	81	90	89	99
75	77	83	90			74	83	73	70	86	86			69	67	84	82	85	91
67	69	94	96			70	72	76	82	81	76			72	80	94	92	86	80
61	69	92	96			59	77	88	76	79	72			76	63	79	92	94	92
64	75	95	103			64	69	77	80	89	75			77	74	70	83	80	89
70	77	95	76			63	77	88	73	76	89			68	71	92	97	83	80
72	63	91	88			65	68	82	86	83	82			69	76	84	79	87	81
62	70	96	84			68	63	73	78	92	91			75	72	91	81	84	77
64	63	92	88			69	70	79	84	77	78			70	71	83	81	89	91
72	62	93	76			76	74	79	80	80	89			83	71	79	89	83	92
73	68	94	79			72	81	77	79	85	84			68	66	80	85	87	86
80	69	95	85			72	73	78	85	72	71			80	71	85	81	88	95
72	66	96	93			66	64	73	79	88	97			70	72	91	76	95	96
60	68	98	78			81	70	83	78	81	84			67	78	81	88	81	83
72	65	101	86			66	70	79	77	75	89			64	73	81	86	82	92
73	71	82	91			62	60	77	84	78	82			74	69	73	83	96	86
67	64	88	89			84	79	69	72	88	81			75	74	87	83	88	87
72	70	93	89			72	65	76	70	80	90			68	67	79	88	88	91
88	68	81	89			66	69	75	75	91	82			77	77	71	83	80	92
70	62	92	95			81	72	88	73	84	88			72	77	77	82	90	91
60	80	84	79			68	68	81	87	82	80			68	68	90	89	87	87
77	71	82	83			63	63	76	79	86	73			72	66	82	86	94	79
69	58	92	96			80	68	79	77	82	83			66	66	78	87	83	85
64	64	84	90			72	75	88	71	81	81			75	76	88	87	79	85
86	76	91	84			75	64	72	80	84	76			72	73	95	80	96	82
71	69	90	85			74	79	70	80	79	82			70	66	81	86	92	90
81	70	98	95			86	71	77	82	87	81			70	70	81	90	91	85
70	75	91	87			75	74	74	70	84	76			69	70	94	86	82	87
73	64	95	87			73	74	80	71	90	86			77	69	83	87	93	80
70	72	93	92			85	66	81	81	85	93			65	67	82	77	91	87
73	73	90	88			67	66	73	75	79	82			79	76	86	81	83	95
71	68	96	89			80	65	76	78	85	72			73	79	77	83	91	88
58	73	90	75			70	70	77	86	88	83			78	69	80	94	92	89
66	63	91	82			77	76	79	73	81	76			69	71	77	73	90	93
66	72	90	95			81	67	68	78	92	76			73	77	75	84	90	93
62	69	96	88			80	78	81	81	84	82			73	64	88	81	79	90
70	80	96	89			80	78	89	87	74	78			77	67	80	90	81	83
67	71	88	86			66	60	74	76	96	84			73	69	83	83	82	80
76	68	97	90			66	64	89	72	76	80			68	75	85	82	97	79
71	64	99	78			61	75	84	70	87	86			70	76	89	83	100	85
75	67	85	79			73	71	93	70	85	76			70	66	90	92	82	88
91	66	86	79			58	65	93	75	86	76			71	70	88	88	80	86
71	69	94	83			71	76	73	76	76	81			82	72	91	84	86	93
66	66	85	88			71	64	83	78	79	97			67	71	89	81	99	94
71	70	100	87			76	73	74	80	80	85			78	74	82	81	88	93
79	55	94	76			67	61	73	70	81	83			66	79	71	86	90	92
56	69	93	93			64	66	81	83	76	97			73	72	82	86	94	84
76	73	92	82			71	76	85	75	78	91			72	75	89	85	87	87
81	73	80	91			85	64	88	81	80	79			78	71	85	84	72	81
70	71	94	95			58	75	70	78	88	73			66	68	83	79	81	90
80	74	102	80			69	77	88	76	79	82			69	70	99	88	82	87
80	63	92	86			74	71	83	84	82	73			74	72	90	85	92	89
71	70	87	80			69	76	77	76	77	71			71	62	75	80	83	90
71	72	77	96			73	68	74	77	82	80			72	71	81	83	95	82
82	57	82	96			79	70	72	82	90	83			82	74	83	83	88	89
67	69	92	83			73	63	86	75	98	85			74	69	74	86	94	95
72	68	86	81			59	61	90	78	74	82			73	73	77	90	85	84
85	63	93	94			68	71	78	73	76	88			69	75	92	86	85	82
73	77	82	79			70	65	86	81	81	81			69	71	77	78	91	86
67	74	93	83			80	62	78	77	79	84			67	78	81	78	87	83
75	75	96	86			86	78	82	71	83	75			82	70	78	77	86	86
68	72	103	95			59	61	68	87	96	81			68	70	88	86	93	88
72	72	98	90			78	77	92	70	83	79			65	77	76	83	90	94
69	68	83	78			76	78	78	80	84	81			70	73	81	80	88	88
71	69	92	92			80	72	74	80	94	93			70	72	78	88	86	88
63	70	84	90			73	69	82	77	75	82			65	79	85	85	81	86
76	66	83	91			63	69	80	77	88	92			69	74	79	85	84	80
63	61	84	74			67	78	86	73	94	89			62	74	75	88	85	92
71	68	81	80			67	62	80	79	80	79			68	69	87	92	98	89
75	66	84	78			68	77	77	81	87	98			74	68	85	77	92	86
69	71	96	89			78	64	76	80	88	68			63	68	91	83	90	97
67	62	95	87			72	68	83	69	82	88			68	77	83	87	93	92
71	74	90	88			84	66	85	76	81	87			70	74	84	75	93	83
84	74	95	85			63	56	80	73	77	65			67	68	90	91	88	95
73	64	79	84			76	86	69	72	77	86			69	73	90	82	97	82
64	76	81	98			70	68	90	71	89	81			78	69	83	90	85	84
76	71	98	84			71	73	74	79	98	85			65	74	79	82	91	90
77	76	91	86			77	73	75	77	81	84			67	74	79	80	88	89
76	72	99	86			80	77	70	76	75	76			75	70	87	85	83	88
69	62	82	83			84	67	91	80	74	78			70	76	88	81	91	93
71	75	83	92			74	69	77	79	95	86			66	74	82	93	101	89
68	76	105	89			71	66	76	71	77	80			64	73	81	87	87	86
68	67	92	92			76	76	75	76	78	86			65	70	77	70	88	83
79	76	94	87			62	71	90	73	82	77			67	80	80	80	83	91
64	64	92	86			75	73	91	76	88	89			63	69	86	75	93	87
71	71	95	83			61	72	73	75	86	95			73	68	78	77	91	93
70	63	101	92			64	70	81	85	88	81			76	68	78	83	94	88
69	61	94	98			62	73	71	85	75	70			64	71	83	84	87	88
61	78	92	77			79	74	76	79	92	75			67	72	72	87	83	102
61	71	91	79			64	58	76	72	78	87			72	71	81	78	86	91
66	75	99	85			74	75	83	82	79	75			80	72	80	83	83	100
69	63	92	76			84	64	79	76	89	97			73	71	87	73	85	90
65	58	98	93			60	69	78	77	78	75			73	66	89	84	86	88
70	72	90	94			66	65	82	81	91	84			67	72	77	87	84	81
64	70	102	89			70	67	73	86	90	77			73	73	72	96	90	89
68	66	90	76			61	62	73	84	76	92			71	75	75	83	85	93
65	64	89	86			65	74	77	74	81	75			70	67	75	88	90	98
66	64	84	96			71	73	76	85	82	88			76	62	74	82	83	93
72	80	89	98			71	75	79	79	84	76			72	77	93	83	93	88
68	62	84	90			79	68	72	75	78	85			74	74	79	80	89	87
74	72	89	89			75	82	76	71	84	89			71	71	90	87	100	89
79	65	88	87			67	64	73	78	96	75			86	71	83	74	83	91
74	68	81	95			63	75	87	79	85	80			70	73	76	80	84	77
67	72	95	81			79	77	78	83	89	84			73	73	78	74	90	86
72	73	93	94			75	71	74	73	90	75			85	61	81	74	101	87
67	57	74	85			63	74	73	84	78	83			70	60	90	80	88	95
58	76	100	88			73	72	83	72	76	74			71	72	85	80	78	82
75	73	87	80			66	82	91	70	82	86			69	76	87	82	83	87
63	66	91	96			71	66	76	76	88	82			62	70	79	84	97	88
71	77	94	82			74	70	85	76	93	91			70	83	76	91	94	85
70	65	89	92			68	57	74	78	89	81			73	74	85	86	89	85
67	74	86	90			65	76	79	82	83	82			74	71	83	75	93	92
62	77	96	98			69	75	83	69	87	99			72	86	86	80	80	91
71	68	87	89			76	60	75	84	83	78			71	68	78	89	87	84
62	63	100	85			81	67	73	85	87	79			66	72	77	77	81	91
80	70	106	77			77	73	84	82	81	78			82	78	78	80	90	94
72	69	98	92			85	84	75	75	92	94			73	71	94	83	90	98
64	72	94	84			74	72	75	89	81	74			77	71	87	91	86	80
73	71	92	96			61	68	80	68	99	71			74	71	80	89	84	90
60	66	93	81			69	85	73	77	89	83			73	75	75	86	95	81
74	82	100	97			79	69	72	73	82	83			72	72	92	73	85	87
92	82	96	86			66	83	82	72	84	80			76	74	79	89	91	90
75	70	87	89			71	74	67	81	80	82			77	64	74	81	98	90
78	73	91	91			77	61	77	75	77	103			66	62	80	87	88	81
69	75	82	101			71	61	78	88	86	96			69	77	72	88	85	89
69	62	92	81			74	72	82	85	92	96			81	63	79	89	91	89
74	69	94	81			70	62	80	80	82	75			75	69	80	82	105	90
65	70	93	80			72	76	87	93	75	75			65	69	84	75	97	83
64	66	93	81			77	65	71	78	84	93			75	70	85	80	93	88
83	61	94	94			63	65	75	79	91	88			69	89	81	81	92	88
69	70	93	95			74	74	76	85	79	87			66	62	86	76	88	84
68	63	95	87			76	71	80	77	74	85			68	74	75	85	74	86
72	74	89	84			71	89	78	75	87	85			73	71	74	80	81	89
71	67	82	83			75	69	77	76	85	79			73	74	86	84	90	87
58	74	92	89			80	78	82	75	74	78			74	71	88	77	90	89
72	76	98	87			72	61	79	85	79	98			70	82	93	86	88	83
73	64	91	94			74	67	67	78	76	76			73	70	87	80	90	97
65	73	81	81			79	67	72	80	85	86			78	65	82	88	88	87
75	72	81	91			65	66	78	84	84	73			85	66	81	82	92	91
63	63	89	83			78	77	76	80	79	76			72	73	96	81	92	83
72	65	93	87			75	80	82	81	89	72			73	67	84	84	92	88
73	78	94	97			76	64	80	78	82	87			75	77	89	79	88	92
64	70	99	70			79	65	71	70	92	93			70	72	70	89	86	92
70	73	80	94			76	75	83	73	74	83			73	68	87	74	87	85
64	63	79	94			64	68	77	82	83	80			74	66	75	79	78	93
69	74	94	96			75	75	77	73	80	75			78	83	87	82	92	89
68	70	92	75			64	74	79	71	76	76			77	69	86	77	91	93
65	70	81	85			64	74	77	83	83	84			66	73	82	85	86	95
68	60	89	90			75	58	72	79	85	76			66	73	88	87	80	87
73	60	94	68			80	70	81	75	85	74			78	66	89	85	87	85
76	64	83	76			68	72	76	76	85	93			79	81	76	72	77	83
75	68	79	88			71	71	84	82	90	90			73	69	87	84	92	88
73	64	98	81			72	74	80	75	74	82			70	70	77	82	86	81
70	71	102	101			87	74	88	79	83	74			71	88	82	88	88	86
72	71	92	93			73	73	83	87	83	84			72	70	76	91	88	85
69	62	90	92			76	82	81	75	88	100			69	68	86	88	90	88
72	77	95	91			75	71	83	75	89	83			72	73	82	95	90	89
78	66	99	94			74	75	71	82	83	82			71	64	78	89	93	84
77	62	98	96			70	75	80	73	77	97			76	68	85	78	97	91
72	62	88	90			77	73	69	75	74	86			75	76	79	79	78	94
68	69	89	85			70	76	81	71	88	77			77	72	71	86	78	98
60	71	92	79			73	75	70	72	88	75			76	66	91	82	91	88
67	62	76	78			69	66	82	63	85	86			73	70	86	82	87	82
60	61	89	96			66	68	80	81	79	79			73	69	89	79	83	90
77	77	101	82			73	74	70	80	71	77			74	66	96	91	102	89
65	69	98	89			79	68	81	68	78	74			71	71	88	78	86	88
57	62	88	95			77	72	84	85	78	93			64	68	80	81	79	97
69	67	77	95			62	66	81	75	73	82			67	66	76	75	89	84
64	82	88	86			71	60	81	74	86	87			75	68	86	82	85	85
69	73	92	88			71	66	74	78	86	80			78	83	80	76	85	85
67	67	91	82			79	62	73	87	83	78			71	79	69	76	87	84
67	70	79	87			70	66	81	75	77	82			84	75	90	81	102	88
74	62	112	88			63	68	82	70	79	78			75	72	82	79	83	100
68	64	99	96			77	73	79	75	78	82			77	69	76	90	96	89
69	70	90	83			74	74	82	74	80	72			68	84	94	77	92	90
66	75	99	98			80	64	89	72	74	89			78	78	82	85	89	87
70	77	94	86			68	70	85	76	79	75			70	71	91	81	82	88
71	64	87	84			72	76	79	81	82	80			82	71	84	87	84	80
66	80	98	84			76	79	77	80	84	80			69	77	73	79	83	78
75	82	79	83			75	82	68	81	84	77			67	81	83	82	89	80
63	66	96	93			83	78	87	81	77	80			71	76	74	89	92	94
66	71	97	104			73	66	73	69	95	72			70	72	74	84	82	85
65	78	88	83			76	74	87	78	84	71			69	75	76	75	90	85
60	67	100	89			78	74	76	88	87	73			70	71	81	95	85	83
67	61	98	83			74	60	86	79	83	83			71	74	86	80	92	94
75	58	92	88			66	73	76	70	84	90			69	72	80	89	88	99
64	67	102	74			70	65	81	76	83	89			72	66	78	83	85	89
70	82	92	88			79	70	80	75	74	89			69	69	86	83	82	86
75	63	99	87			67	69	72	82	70	76			71	71	75	86	92	84
64	66	94	70			69	58	81	68	89	79			74	70	92	84	93	78
62	65	90	102			68	65	70	84	75	89			75	62	77	82	94	83
68	65	84	89			73	70	88	83	83	77			84	63	92	92	86	89
82	70	91	83			69	69	88	83	92	92			69	70	75	71	95	89
74	73	90	92			64	63	89	74	83	93			71	59	68	88	82	88
70	72	88	85			72	76	77	75	80	83			73	65	73	79	90	91
85	63	85	91			65	64	78	70	80	89			72	62	93	82	86	93
75	80	89	85			70	68	72	74	79	93			72	63	98	86	91	93
68	80	87	107			62	66	72	83	77	84			66	71	88	79	89	81
69	65	93	74			76	69	84	80	84	89			71	71	85	80	85	88
79	69	86	92			80	77	77	76	83	82			79	74	80	82	93	95
74	65	82	90			86	79	70	79	79	82			68	84	78	80	92	85
70	75	85	87			69	60	80	73	76	82			69	68	78	85	86	84
71	61	90	105			64	70	76	80	92	89			72	82	94	88	84	92
76	70	90	97			65	72	83	79	95	77			69	68	82	93	84	86
73	73	76	79			80	71	73	85	75	81			72	71	82	84	88	81
73	75	93	82			60	70	82	84	89	87			74	65	107	84	87	78
66	72	89	88			75	65	81	78	76	86			71	68	87	93	86	89
63	80	87	105			62	66	80	73	90	76			65	85	89	83	84	92
74	74	98	74			75	73	76	75	84	75			76	77	95	77	81	85
73	74	91	81			75	59	70	71	85	78			64	74	88	88	92	88
80	75	90	97			71	71	81	69	81	74			74	70	84	84	85	78
68	67	97	75			78	71	81	76	78	77			72	73	79	75	97	77
64	68	95	85			72	65	85	74	80	82			69	80	78	84	81	81
68	65	95	92			70	70	73	76	84	74			69	74	79	80	82	89
78	74	87	100			71	65	84	77	81	97			70	77	90	87	93	83
72	68	87	89			89	76	89	70	96	94			69	66	79	85	78	83
76	62	83	90			72	65	87	76	78	83			68	73	74	81	84	87
68	73	96	86			75	68	77	79	73	78			71	79	73	79	76	95
65	72	103	97			77	67	82	75	91	75			71	68	75	88	86	87
77	69	87	83			65	63	77	76	84	88			69	69	86	86	94	90
71	66	100	101			70	72	72	76	85	69			72	72	89	89	92	78
72	69	84	79			76	77	75	73	78	83			78	70	83	100	86	84
64	65	90	89			75	74	85	69	77	94			75	70	94	80	86	87
59	78	93	101			59	76	71	72	95	78			67	68	87	79	91	86
75	65	102	99			79	73	87	74	77	84			73	72	90	85	80	88
75	69	97	90			72	76	82	87	76	84			76	64	75	86	84	86
69	76	85	87			74	79	79	74	69	82			63	71	75	87	88	90
71	68	92	80			72	78	72	75	75	93			67	73	75	87	89	87
76	63	74	87			76	77	78	78	82	87			66	77	82	91	84	85
70	57	91	77			71	75	77	83	76	83			70	81	81	76	84	89
78	69	99	94			77	73	83	86	88	86			67	65	85	84	86	91
73	64	96	91			78	75	79	83	79	73			73	65	85	84	83	90
65	65	92	78			67	74	69	84	88	86			75	69	82	75	79	87
74	70	84	87			82	61	83	76	78	86			73	62	89	86	92	88
70	69	101	84			81	62	91	67	82	85			76	64	88	85	92	88
65	68	102	97			78	79	71	73	93	82			68	63	77	75	83	87
70	81	82	93			74	73	76	71	99	93			71	77	82	91	95	87
64	64	87	78			77	80	79	70	85	84			73	68	86	86	87	91
68	69	89	83			72	68	74	83	84	81			79	77	88	78	79	83
61	64	94	89			72	71	79	80	79	85			70	64	88	77	91	86
68	71	88	89			61	73	72	64	76	86			74	77	77	82	78	86
69	65	107	85			78	65	75	81	92	80			88	76	80	72	89	91
77	69	101	94			82	69	74	74	89	80			66	68	78	84	91	93
76	65	92	79			78	69	81	91	77	86			66	73	88	84	82	77
72	61	92	83			66	66	77	71	79	82			74	58	79	86	88	80
71	57	93	91			64	66	74	72	81	101			66	68	80	89	93	88
66	71	91	93			67	61	74	74	87	85			63	78	82	82	87	92
60	65	105	79			69	80	76	73	91	77			85	74	89	80	94	83
74	72	91	86			77	76	70	88	84	101			67	70	77	84	94	90
75	62	94	89			78	67	90	73	76	78			69	78	79	87	95	86
70	70	89	96			62	59	73	76	96	88			72	74	80	86	87	101
63	71	101	83			76	64	74	84	100	73			68	81	77	94	96	89
72	71	89	74			71	65	82	70	76	79			70	81	75	84	84	89
61	64	77	99			91	73	81	76	88	79			73	66	86	82	90	84
76	66	96	82			77	65	78	82	88	73			79	71	75	81	81	98
67	75	88	89			59	66	76	73	84	78			63	75	82	78	82	98
80	69	87	99			68	68	80	71	100	84			84	73	86	81	85	79
70	73	74	84			69	69	83	71	92	86			68	76	95	86	96	92
82	78	99	79			73	62	83	73	71	79			75	70	77	82	89	94
80	62	80	83			83	61	85	72	91	80			71	70	85	83	90	93
64	81	93	87			75	67	90	83	76	80			70	79	72	74	94	82
64	73	91	84			69	58	72	70	74	95			74	73	77	76	91	84
73	60	82	88			79	79	80	71	75	71			77	73	88	90	84	83
72	76	87	87			63	65	81	77	77	80			67	76	72	80	92	88
70	63	91	91			78	65	83	76	75	81			66	73	76	80	86	85
69	71	90	90			71	68	83	90	90	75			72	68	81	76	87	82
68	67	95	82			68	75	83	78	81	93			75	70	83	81	86	89
[truncated: 1 more columns]

## Sheet: FalseNeg_cum
AT:test75%_se64%	AT:test75%_se95%	AT:test95%_se64%	AT:test95%_se95%			AVT:vac37.5_8months_test75%_se64%	AVT:vac37.5_8months_test75%_se95%	AVT:vac75_8months_test75%_se64%	AVT:vac75_8months_test75%_se95%	AVT:vac90_8months_test75%_se64%	AVT:vac90_8months_test75%_se95%			AVT:vac37.5_18months_test75%_se64%	AVT:vac37.5_24months_test75%_se64%	AVT:vac75_18months_test75%_se64%	AVT:vac75_24months_test75%_se64%	AVT:vac90_18months_test75%_se64%	AVT:vac90_24months_test75%_se64%										AT: Summary of cumulative false negative data							AVT: Summary of cumulative false negative data									AVT: Summary of cumulative false negative data
34	1	37	0			29	0	17	0	14	0			22	26	11	2	1	1										AT:test75%_se64%	AT:test75%_se95%	AT:test95%_se64%	AT:test95%_se95%				AVT:vac37.5_8months_test75%_se64%	AVT:vac37.5_8months_test75%_se95%	AVT:vac75_8months_test75%_se64%	AVT:vac75_8months_test75%_se95%	AVT:vac90_8months_test75%_se64%	AVT:vac90_8months_test75%_se95%				AVT:vac37.5_18months_test75%_se64%	AVT:vac37.5_24months_test75%_se64%	AVT:vac75_18months_test75%_se64%	AVT:vac75_24months_test75%_se64%	AVT:vac90_18months_test75%_se64%
34	1	38	0			31	0	21	0	25	0			22	21	13	7	0	2									Minimum	6	0	3	0			Minimum	4	0	0	0	0	0			Minimum	2	1	0	0	0
38	0	33	0			24	0	23	0	20	0			8	24	1	1	3	3									25th Percentile	31	0	28	0			25th Percentile	26	0	19	0	15	0			25th Percentile	20	18	2	1	1
36	1	30	0			10	1	12	0	7	0			16	8	12	2	2	0									Median	34	1	31	0			Median	28	0	22	0	19	0			Median	24	22	5	2	2
35	0	31	0			30	0	1	0	25	0			22	26	3	8	2	2									75th Percentile	37	1	34	0			75th Percentile	31	0	24	0	21	0			75th Percentile	26	24	13	5	4
6	1	29	0			16	0	21	0	10	0			23	21	8	7	1	2									Maximum	51	3	46	0			Maximum	40	2	32	1	29	1			Maximum	38	34	23	17	18
38	1	29	0			17	0	19	0	16	0			26	19	4	1	4	1
39	1	33	0			27	0	23	0	7	0			23	23	15	2	10	1										AT: Cumulative false negative boxplot data							AVT: Cumulative false negative boxplot data									AVT: Cumulative false negative boxplot data
37	0	35	0			37	0	23	0	11	0			25	24	6	3	10	0										AT:test75%_se64%	AT:test75%_se95%	AT:test95%_se64%	AT:test95%_se95%				AVT:vac37.5_8months_test75%_se64%	AVT:vac37.5_8months_test75%_se95%	AVT:vac75_8months_test75%_se64%	AVT:vac75_8months_test75%_se95%	AVT:vac90_8months_test75%_se64%	AVT:vac90_8months_test75%_se95%				AVT:vac37.5_18months_test75%_se64%	AVT:vac37.5_24months_test75%_se64%	AVT:vac75_18months_test75%_se64%	AVT:vac75_24months_test75%_se64%	AVT:vac90_18months_test75%_se64%
31	0	32	0			18	0	20	0	20	0			22	25	15	1	2	0									Series1	6	0	3	0			Series1	4	0	0	0	0	0			Series1	2	1	0	0	0
33	0	29	0			12	0	22	0	19	0			27	3	1	2	0	1									Series2	25	0	25	0			Series2	22	0	19	0	15	0			Series2	18	17	2	1	1
32	1	8	0			27	0	27	0	21	0			25	22	1	2	11	0									Series3	3	1	3	0			Series3	2	0	3	0	4	0			Series3	4	4	3	1	1
35	0	29	0			26	0	25	1	25	0			26	24	4	0	12	1									Series4	3	0	3	0			Series4	3	0	2	0	2	0			Series4	2	2	8	3	2
31	1	31	0			25	0	10	0	1	0			26	18	6	1	3	0									Series5	14	2	12	0			Series5	9	2	8	1	8	1			Series5	12	10	10	12	14
32	2	29	0			7	0	21	0	1	0			20	21	7	2	2	1
32	0	37	0			23	1	25	0	22	0			24	18	15	11	1	11
37	2	29	0			27	0	25	0	19	0			28	22	3	2	2	1
30	2	28	0			21	0	22	0	19	0			4	27	1	10	0	1
40	0	10	0			28	0	26	0	16	0			25	22	1	7	13	3
9	1	26	0			26	0	22	0	19	0			26	15	2	0	2	0
35	0	38	0			28	0	20	0	16	0			24	24	13	4	8	2
31	0	34	0			35	0	28	0	22	0			23	18	13	1	1	1
36	0	35	0			26	0	27	0	12	0			27	22	4	1	1	0
23	1	29	0			28	0	19	0	20	0			26	18	2	12	2	1
34	0	33	0			28	0	19	0	18	0			21	21	1	10	7	1
37	0	33	0			26	0	15	0	21	0			14	22	14	1	4	3
36	1	36	0			25	0	21	0	22	0			27	23	2	0	1	1
37	1	33	0			19	0	24	0	1	0			33	24	1	1	1	0
35	1	33	0			31	1	20	0	19	0			22	24	5	1	1	1
30	1	33	0			30	0	25	0	17	0			12	21	3	14	2	1
36	1	28	0			26	0	23	0	23	0			19	5	5	5	3	0
36	0	31	0			26	0	26	0	22	0			23	28	2	7	3	0
32	1	34	0			27	0	24	0	22	0			25	8	1	1	1	1
36	1	30	0			37	0	24	0	17	0			18	25	2	1	2	1
33	1	10	0			27	0	23	0	23	0			26	17	4	1	14	1
33	2	30	0			32	0	24	0	1	0			22	23	3	2	2	2
30	0	32	0			35	0	21	0	20	0			24	27	16	8	4	1
33	0	28	0			33	0	18	0	22	0			27	25	1	2	7	1
27	1	38	0			23	0	22	0	19	0			24	23	11	2	2	2
37	1	31	0			26	0	22	0	21	0			28	24	7	8	1	1
32	0	33	0			30	0	26	0	13	0			19	12	10	8	1	2
24	1	29	0			26	0	22	0	21	0			23	28	12	6	1	0
31	0	33	0			26	0	25	0	21	0			10	21	13	1	0	1
34	2	18	0			30	0	18	0	18	0			28	15	3	2	2	1
35	0	30	0			30	0	24	0	15	0			28	31	4	4	0	0
34	0	34	0			32	0	18	0	13	0			29	22	3	4	3	0
33	0	36	0			24	0	21	0	5	0			25	24	0	8	1	1
40	2	27	0			24	0	19	0	1	0			27	22	10	4	1	0
30	0	9	0			24	0	12	0	18	0			30	26	3	13	1	2
36	0	34	0			29	0	20	0	10	0			25	28	14	1	3	0
38	1	26	0			37	0	5	0	25	0			20	18	1	1	7	2
37	1	38	0			26	0	21	0	14	0			23	22	15	1	1	1
31	1	35	0			28	0	20	0	20	0			22	11	12	2	3	2
27	1	30	0			29	0	25	0	1	0			27	26	0	2	1	1
35	1	34	0			9	0	22	0	20	0			29	21	3	12	2	1
33	0	27	0			24	0	28	0	15	0			32	25	1	4	2	1
8	0	38	0			24	0	22	0	17	0			10	29	11	11	3	1
35	0	32	0			29	0	19	0	21	0			19	7	11	2	4	0
34	0	35	0			31	0	19	0	16	0			22	12	2	15	7	0
26	1	27	0			25	1	25	1	19	0			20	30	3	1	0	3
28	1	29	0			29	0	25	0	16	0			31	20	2	2	1	0
27	1	29	0			22	0	19	0	22	0			24	20	11	12	4	1
30	1	32	0			34	0	4	0	4	0			27	22	4	1	1	0
39	0	8	0			12	1	24	0	21	0			26	22	16	3	4	0
35	0	34	0			27	0	0	0	23	0			26	27	9	0	8	1
15	1	14	0			31	0	21	0	21	0			7	21	3	2	9	1
29	0	34	0			31	0	1	0	6	0			23	16	17	1	0	0
26	1	34	0			27	0	24	0	20	0			21	21	5	1	1	2
33	1	32	0			25	0	7	0	13	0			26	11	5	1	1	3
37	0	29	0			24	0	28	0	16	0			28	23	2	1	1	10
13	0	34	0			30	0	7	0	18	0			25	6	15	12	1	1
33	1	29	0			26	0	24	0	6	0			29	21	1	12	3	10
36	1	31	0			26	0	26	0	22	0			23	24	2	3	2	1
30	0	21	0			29	0	28	0	6	0			22	21	3	1	3	3
33	1	26	0			35	0	25	0	9	0			7	27	11	11	1	1
29	1	32	0			37	0	26	0	22	0			28	22	3	5	12	1
10	1	18	0			27	0	10	0	19	0			25	21	1	2	4	10
39	0	27	0			27	0	25	0	2	0			11	22	4	1	3	3
31	1	33	0			28	0	29	0	1	0			26	16	2	10	1	4
35	0	29	0			34	0	11	0	19	0			22	19	14	2	0	1
39	1	33	0			30	0	14	0	7	0			26	21	6	2	2	1
37	1	36	0			25	0	20	0	1	0			25	19	2	1	2	0
19	0	30	0			29	0	29	0	23	0			29	23	1	12	1	3
32	1	32	0			30	0	24	0	21	0			22	24	16	1	3	4
36	0	19	0			31	0	24	0	1	0			6	23	12	5	2	1
33	0	38	0			30	0	24	0	17	0			21	20	3	1	1	0
39	0	25	0			27	0	17	0	22	0			24	2	2	2	0	1
33	0	27	0			31	0	17	0	20	0			20	7	2	6	2	2
36	0	29	0			19	1	23	0	16	0			29	18	12	2	2	1
30	1	35	0			31	0	28	0	5	0			27	18	3	2	1	1
7	0	34	0			17	0	24	0	1	0			21	23	12	2	1	2
29	1	34	0			27	0	23	0	17	0			32	19	7	13	2	0
31	1	29	0			28	0	21	0	26	0			30	27	6	3	12	0
11	1	31	0			33	0	21	0	22	0			22	24	5	5	10	1
26	1	35	0			31	0	23	0	19	0			24	24	2	4	2	0
25	1	32	0			34	0	14	0	19	0			12	22	13	2	1	0
42	0	35	0			28	0	24	0	20	0			28	4	8	3	1	1
30	1	34	0			29	0	28	0	19	0			22	21	3	14	11	2
34	2	33	0			5	0	25	0	18	0			29	23	3	4	2	1
33	1	27	0			26	0	25	0	16	0			21	24	18	3	1	1
23	1	28	0			27	0	21	0	10	0			25	22	5	5	13	5
28	0	32	0			7	0	3	0	22	0			9	23	12	3	1	1
37	1	38	0			25	0	21	0	20	0			4	25	3	5	6	2
34	0	9	0			19	0	21	1	19	0			20	12	1	1	0	1
40	1	35	0			25	0	23	0	22	0			28	7	4	10	1	2
35	0	35	0			28	0	6	0	22	0			26	24	3	3	11	1
19	1	32	0			25	0	24	0	17	0			23	21	13	1	1	2
35	1	3	0			30	0	24	0	25	0			22	24	13	14	11	1
31	1	28	0			23	0	23	0	18	0			25	24	3	5	2	1
32	2	37	0			30	0	21	0	19	0			24	26	3	9	1	3
32	0	34	0			34	0	24	0	4	0			20	25	10	4	8	1
36	0	34	0			27	0	25	0	16	0			27	15	2	5	1	4
38	0	34	0			28	0	20	0	20	0			21	3	16	1	0	4
37	0	31	0			29	0	22	0	24	0			20	27	1	1	1	1
28	0	37	0			27	0	18	0	19	0			21	12	2	4	5	1
40	1	29	0			27	0	12	0	2	0			27	16	1	1	1	1
27	0	35	0			32	0	30	0	17	0			27	20	11	1	2	2
46	1	33	0			27	0	18	0	10	0			30	25	10	2	3	2
32	0	37	0			25	0	23	0	19	0			22	22	14	6	1	1
36	0	30	0			33	0	24	0	22	0			4	27	13	11	3	0
37	1	6	0			23	0	20	0	1	0			35	22	12	13	2	2
38	1	10	0			26	0	7	0	17	0			24	18	8	12	3	1
27	1	21	0			27	0	23	0	21	0			27	28	13	11	4	1
40	0	32	0			31	0	18	0	17	0			22	7	1	1	0	1
37	0	32	0			28	0	28	0	11	0			26	22	1	4	3	3
31	1	41	0			8	0	24	0	18	0			26	2	3	10	4	1
37	1	35	0			28	0	22	0	22	0			12	12	3	2	11	0
26	1	33	0			25	0	12	0	26	0			23	7	3	4	1	1
37	0	32	0			28	0	20	0	23	0			8	25	5	4	1	1
31	0	29	0			24	0	22	0	23	0			11	29	2	3	4	0
31	0	30	0			28	0	24	0	5	0			24	23	1	2	0	2
32	0	30	0			28	0	22	0	21	0			22	26	5	5	1	2
38	1	33	0			30	0	17	0	16	0			29	20	13	2	11	1
45	1	23	0			32	0	26	0	17	0			22	1	15	3	3	0
43	1	33	0			29	1	19	0	25	0			18	29	6	2	1	0
35	0	19	0			35	0	21	0	23	0			15	3	12	10	2	2
49	1	25	0			32	0	23	0	21	0			19	21	3	2	2	1
33	1	27	0			28	0	21	0	20	0			23	22	11	3	5	1
38	1	33	0			27	0	27	0	21	0			25	7	13	1	9	1
27	2	15	0			32	0	26	0	12	0			6	25	3	5	4	1
30	0	33	0			28	0	16	0	22	0			20	19	14	1	2	1
35	0	31	0			33	0	22	0	4	0			26	23	3	1	4	1
18	0	12	0			5	0	20	0	21	0			26	24	5	2	5	0
36	0	31	0			30	0	2	0	14	0			26	11	2	2	1	1
38	1	38	0			29	0	23	0	18	0			14	24	5	0	12	1
32	2	30	0			23	0	2	0	22	0			8	7	1	2	1	2
35	0	37	0			38	0	16	0	24	0			6	6	2	2	4	1
35	0	32	0			24	0	23	0	19	0			22	8	0	2	7	8
37	1	12	0			36	1	22	0	21	0			24	24	19	13	1	1
42	1	32	0			31	0	26	0	4	0			26	30	14	2	1	0
33	0	30	0			32	0	25	0	18	0			5	23	1	10	0	2
41	2	7	0			27	0	14	0	2	0			15	9	2	2	13	2
40	0	32	0			31	0	20	0	18	0			26	27	1	1	7	0
38	0	36	0			20	2	8	0	21	0			22	22	1	7	2	1
29	1	28	0			29	0	25	0	3	0			28	30	1	2	6	1
31	1	20	0			32	0	22	0	18	0			25	23	10	1	10	0
40	0	35	0			28	0	24	0	24	0			26	20	7	4	0	1
34	0	28	0			11	0	23	0	6	0			24	23	12	8	2	1
29	1	31	0			25	0	20	0	29	0			25	23	3	13	10	2
37	0	32	0			29	0	21	0	20	0			22	31	17	14	1	0
26	0	35	0			10	0	20	0	2	0			30	25	14	3	2	1
34	0	30	0			8	0	24	0	21	0			25	1	11	7	3	0
33	0	7	0			30	0	20	0	15	0			28	25	13	1	2	0
37	1	24	0			25	0	22	0	22	0			21	24	0	3	3	2
34	1	38	0			31	0	23	0	13	0			29	25	6	14	1	1
37	1	32	0			12	0	25	0	20	0			23	24	3	10	2	4
38	0	29	0			30	0	7	0	2	0			29	22	1	1	1	0
29	1	29	0			31	0	22	0	23	0			10	20	1	9	2	0
31	0	20	0			31	0	22	0	19	0			23	25	10	0	8	1
33	1	31	0			30	0	21	0	16	0			8	13	14	2	3	6
8	1	32	0			27	0	29	0	8	0			25	5	9	2	2	0
24	1	28	0			26	1	23	0	18	0			31	17	11	0	2	1
34	0	34	0			19	0	21	0	11	0			22	18	2	3	2	8
33	1	33	0			26	0	22	0	17	0			26	21	14	1	1	1
29	1	26	0			25	1	23	0	10	0			23	21	12	2	2	1
32	1	24	0			9	0	25	0	0	0			22	19	16	1	2	3
38	0	30	0			29	0	25	0	19	0			24	15	1	2	0	1
35	1	24	0			30	0	18	0	23	0			30	7	2	4	1	0
32	1	31	0			28	0	7	0	20	0			25	12	2	1	3	1
41	1	30	0			31	1	25	0	27	0			25	5	1	4	4	2
36	1	20	0			33	0	24	0	21	0			4	19	3	11	1	1
12	1	34	0			23	0	19	0	23	0			25	24	10	8	2	0
37	0	37	0			22	2	24	0	20	0			11	26	19	1	1	0
37	1	13	0			25	0	22	0	24	0			25	24	14	5	0	1
31	0	27	0			28	0	28	0	3	0			23	25	2	1	1	1
38	0	32	0			26	0	6	0	20	0			21	25	8	1	0	2
37	1	27	0			31	0	27	0	20	0			21	19	4	8	12	7
37	0	29	0			31	0	20	1	20	0			25	23	3	3	1	1
9	1	32	0			25	0	26	0	7	0			24	23	6	2	3	0
32	0	30	0			29	0	24	0	23	0			9	22	3	1	5	1
34	0	28	0			34	0	16	0	29	0			25	27	2	4	0	1
12	0	34	0			31	0	28	0	18	0			26	12	13	1	1	4
34	0	30	0			24	0	21	0	21	0			24	24	0	3	1	0
33	1	27	0			31	0	24	0	21	0			19	23	2	12	3	2
40	0	30	0			18	0	23	0	17	0			15	23	13	0	1	0
36	0	25	0			25	0	15	0	19	0			24	23	14	1	11	1
35	1	29	0			35	0	23	0	11	0			5	25	3	13	3	1
37	1	35	0			30	0	25	0	21	0			12	13	1	0	3	0
30	1	6	0			32	0	30	0	4	0			25	20	16	3	1	2
35	0	13	0			20	0	19	0	13	0			27	16	18	3	1	0
34	0	26	0			28	0	26	1	25	0			5	6	4	2	10	0
28	1	30	0			17	0	20	0	19	0			23	4	2	3	1	2
31	1	27	0			28	0	23	0	2	0			14	28	2	1	1	2
40	0	29	0			26	0	21	0	21	0			22	23	2	1	2	0
36	0	43	0			25	0	24	0	24	0			8	19	16	3	1	1
32	1	27	0			35	0	11	0	18	0			20	20	4	2	2	1
39	0	34	0			22	0	32	0	16	0			20	24	11	5	1	1
37	1	29	0			32	1	26	0	21	0			26	27	1	10	13	1
33	0	24	0			30	0	2	0	23	0			25	28	1	6	1	1
39	0	31	0			31	0	19	0	19	0			30	23	3	1	5	3
42	2	15	0			27	0	23	0	19	0			26	32	15	4	9	5
36	2	29	0			33	0	1	0	11	0			25	25	2	7	14	0
26	1	31	0			31	0	25	0	18	0			16	21	9	2	1	2
37	1	36	0			29	0	22	0	11	0			25	24	2	0	3	1
28	1	11	0			27	0	20	0	15	0			25	24	3	3	5	2
37	1	38	0			31	0	22	0	23	0			14	20	1	3	15	4
32	1	26	0			31	0	23	0	20	0			7	3	2	2	9	6
45	2	26	0			25	0	24	0	20	0			29	26	13	9	1	0
26	1	29	0			28	0	27	0	21	0			9	21	4	1	7	1
34	0	26	0			36	0	22	0	18	0			22	23	14	1	3	2
33	1	32	0			32	0	9	0	1	0			24	19	12	2	2	2
33	0	15	0			29	0	20	0	21	0			9	11	5	0	1	1
33	1	30	0			29	0	19	0	11	0			21	20	7	4	4	1
12	0	35	0			26	0	1	0	18	0			29	15	5	8	4	1
44	0	33	0			25	0	23	0	19	0			24	20	11	7	0	3
32	1	32	0			28	0	6	0	5	0			19	25	2	1	2	1
37	0	30	0			27	1	23	0	22	0			9	21	12	3	11	1
35	0	29	0			27	0	23	0	8	0			25	24	2	10	3	2
34	1	30	0			29	0	20	0	4	0			26	24	14	1	4	2
40	1	32	0			27	0	24	0	20	0			22	21	15	1	2	7
38	0	34	0			28	0	26	0	19	0			21	19	1	1	1	4
33	3	33	0			26	1	26	0	23	0			15	21	2	7	13	1
35	0	10	0			8	0	17	0	18	0			8	12	2	1	1	1
32	1	34	0			35	0	20	0	11	0			22	19	1	3	1	1
27	1	45	0			23	0	18	0	20	0			22	26	3	0	6	1
41	0	29	0			28	0	24	0	10	0			29	24	3	2	10	0
39	0	34	0			23	0	18	0	25	0			20	15	3	0	0	2
43	1	29	0			32	0	3	0	21	0			5	26	1	1	2	0
28	0	20	0			34	0	29	0	18	0			25	23	18	2	1	1
32	0	38	0			14	0	21	0	23	0			24	5	16	5	1	1
38	0	31	0			25	0	24	0	19	0			21	18	2	11	7	0
37	0	30	0			26	0	23	0	13	0			32	22	12	6	1	2
38	0	30	0			24	0	5	0	19	0			26	5	2	9	9	1
32	0	34	0			30	0	21	0	22	0			18	24	15	2	11	1
37	0	8	0			29	0	21	0	20	0			25	17	17	2	1	1
35	0	28	0			19	0	25	0	21	0			28	23	14	1	14	4
33	0	32	0			27	0	3	0	25	0			22	20	1	4	0	1
35	1	34	0			30	0	25	0	20	0			25	4	3	5	9	0
31	0	34	0			34	0	21	0	20	0			22	17	3	2	1	1
44	1	28	0			37	0	7	0	20	0			24	22	1	4	1	1
26	1	37	0			31	0	25	0	18	0			31	23	3	1	1	4
36	1	35	0			27	0	5	0	21	0			23	25	5	3	1	0
7	1	28	0			32	0	21	0	23	0			27	27	5	1	1	3
34	0	29	0			24	0	7	0	22	0			28	23	9	13	1	1
35	0	35	0			17	0	27	0	11	0			22	18	10	4	1	1
35	1	34	0			33	0	5	0	21	0			23	24	2	2	1	0
34	0	31	0			31	0	20	0	18	0			26	25	2	1	9	1
42	2	35	0			32	0	21	0	25	0			21	26	15	1	9	1
35	1	33	0			28	1	18	1	19	0			15	6	1	1	2	1
33	1	31	0			30	0	23	0	7	0			22	24	5	3	7	1
36	0	32	0			31	0	27	0	11	0			24	26	1	10	1	0
34	0	9	0			25	0	20	0	21	0			19	21	2	3	0	0
37	0	40	0			33	0	18	0	9	0			7	25	2	3	2	0
31	2	35	0			34	0	23	0	15	0			22	20	14	0	2	1
44	0	37	0			20	0	13	0	20	0			24	24	1	3	2	3
41	1	36	0			10	0	22	0	21	0			23	21	12	2	2	0
37	0	38	0			16	0	24	0	17	0			28	27	1	7	0	1
19	0	36	0			11	0	22	0	17	0			25	20	10	4	2	1
40	1	33	0			26	0	6	0	22	0			25	20	10	1	1	1
38	0	31	0			27	0	21	0	22	0			24	21	2	1	0	1
45	1	39	0			34	0	14	0	21	0			28	24	9	2	1	1
32	1	28	0			25	0	20	0	19	0			20	23	2	3	1	0
34	1	33	0			28	0	21	0	15	0			23	18	23	2	4	2
33	0	16	0			12	0	22	0	22	0			7	20	11	0	1	1
29	0	31	0			28	0	23	1	1	0			22	23	5	1	1	1
38	0	34	0			27	0	20	0	21	0			31	20	3	1	2	1
17	1	32	0			27	0	28	0	20	0			24	24	1	1	1	1
34	1	36	0			25	0	21	0	11	0			25	22	2	4	5	5
37	0	36	0			30	0	22	0	16	0			17	9	0	5	0	2
32	1	11	0			30	0	5	0	25	0			23	26	1	0	12	0
40	1	33	0			32	0	21	0	20	0			38	12	2	1	0	1
31	0	29	0			10	0	22	0	3	0			24	21	15	2	1	1
35	0	30	0			28	0	24	0	22	0			26	28	2	11	1	2
34	1	38	0			26	0	22	0	14	0			34	30	2	6	0	4
38	1	19	0			32	0	21	0	21	0			31	12	17	2	2	1
37	1	24	0			32	0	25	0	21	0			21	20	16	0	0	2
15	1	36	0			30	0	20	0	18	0			28	28	8	13	10	1
36	0	29	0			23	0	28	0	17	0			19	8	21	1	0	0
38	1	13	0			29	0	21	0	18	0			24	24	9	4	1	0
35	0	28	0			30	0	5	0	16	0			27	26	9	6	4	0
33	0	23	0			22	0	22	0	19	0			26	25	12	5	0	2
35	1	31	0			31	0	14	0	1	0			22	24	13	2	0	1
27	0	31	0			29	0	19	0	17	0			25	25	15	3	0	2
37	1	34	0			34	0	20	0	14	0			9	24	3	3	9	1
37	1	23	0			28	0	18	0	20	0			26	6	13	3	0	2
31	1	24	0			29	0	25	0	16	0			20	18	1	0	4	4
39	2	30	0			28	0	15	0	13	0			22	28	18	2	0	2
34	1	32	0			26	0	5	0	23	0			4	22	5	5	13	1
38	1	31	0			28	0	26	0	20	0			27	19	4	1	14	1
26	0	32	0			12	0	20	0	19	0			9	22	2	8	1	5
33	0	33	0			33	0	24	0	21	0			25	22	14	8	0	2
29	0	39	0			29	0	28	0	4	0			28	22	3	1	10	1
34	1	30	0			9	0	22	0	11	0			26	21	12	2	2	1
32	0	32	0			22	1	21	0	26	0			27	5	7	13	1	1
39	0	30	0			28	0	27	0	16	0			22	24	1	2	9	0
38	0	31	0			16	0	30	0	22	0			24	8	15	2	10	1
32	0	8	0			31	0	21	0	3	0			27	7	0	1	1	1
42	0	29	0			24	0	21	0	23	0			27	27	11	1	12	2
8	1	27	0			28	0	26	0	10	0			21	6	1	3	0	4
36	0	28	0			26	0	27	0	10	0			25	23	3	1	2	0
34	1	22	0			26	0	21	0	1	0			3	24	1	2	5	1
33	0	29	0			27	0	4	0	22	0			25	8	10	3	3	0
33	2	32	0			28	0	24	0	10	0			26	25	15	3	1	0
36	1	42	0			32	0	25	0	20	0			27	17	10	2	7	9
30	1	29	0			29	0	19	0	19	0			16	14	2	0	4	0
39	0	36	0			25	0	20	0	23	0			27	24	7	3	4	1
37	0	29	0			28	0	27	0	2	0			13	14	15	1	1	2
30	0	36	0			30	0	23	0	1	0			25	25	11	1	2	0
35	0	30	0			30	0	16	0	17	0			21	22	1	10	4	0
30	1	34	0			30	0	27	0	17	0			21	27	1	10	0	0
35	0	28	0			32	0	3	0	1	0			20	22	9	1	1	2
34	0	29	0			24	0	17	0	5	0			15	24	2	5	1	1
37	0	38	0			17	1	20	0	2	0			28	21	3	1	0	1
8	0	25	0			33	0	20	0	16	0			25	17	8	2	10	1
35	1	26	0			28	0	19	0	20	0			23	4	2	3	1	1
31	0	9	0			32	0	23	1	21	0			21	25	2	1	6	0
39	2	32	0			33	0	21	0	22	0			27	6	18	5	1	7
28	0	40	0			31	0	20	0	22	0			6	7	2	2	2	1
37	0	37	0			22	0	20	0	20	0			19	9	11	4	9	5
29	1	30	0			31	0	21	0	7	0			28	17	0	13	1	3
34	0	21	0			10	0	21	0	1	0			31	23	16	4	1	1
29	0	36	0			23	0	7	0	14	0			29	27	17	1	0	2
40	1	31	0			32	0	22	0	19	0			23	22	2	0	0	0
30	1	29	0			11	0	19	0	15	0			28	20	16	0	9	1
17	0	33	0			39	0	19	0	18	0			30	20	17	2	4	1
33	1	38	0			28	0	23	0	1	0			21	27	15	5	1	2
16	0	31	0			27	0	27	0	18	0			27	31	8	4	6	3
10	0	33	0			30	0	25	0	16	0			23	13	3	17	1	1
38	2	31	0			26	0	25	0	6	0			14	14	11	4	1	1
20	0	29	0			26	0	30	0	20	0			24	9	4	2	0	0
28	0	33	0			32	0	9	0	23	0			24	22	3	1	5	3
33	0	34	0			25	0	21	0	20	0			25	27	0	2	0	1
30	0	24	0			33	0	18	0	24	0			21	26	6	2	2	1
21	0	29	0			10	0	18	0	16	0			26	25	5	1	2	1
33	1	11	0			8	0	21	0	19	0			35	21	5	3	1	0
38	0	30	0			28	0	4	0	19	0			16	22	15	0	2	3
25	0	36	0			32	0	24	0	23	0			23	21	11	15	2	1
31	0	34	0			32	0	15	0	1	0			8	14	10	1	1	0
34	1	35	0			30	0	25	0	21	0			24	29	0	3	5	0
36	1	33	0			28	0	18	0	21	0			11	19	1	4	9	1
28	1	26	0			26	0	13	0	19	0			28	20	2	14	2	1
35	1	35	0			27	0	18	0	18	0			22	27	17	3	13	1
31	1	36	0			29	0	22	0	22	0			21	11	2	11	4	5
36	1	19	0			32	0	20	0	21	0			26	25	2	2	2	1
36	0	37	0			29	0	16	0	18	0			30	26	1	3	6	1
35	1	36	0			33	2	23	0	21	0			20	21	18	2	8	2
28	1	32	0			24	0	23	0	17	0			5	9	8	10	12	2
37	1	28	0			29	0	16	0	23	0			28	5	14	5	11	1
37	1	32	0			29	0	22	0	28	0			25	24	7	9	2	5
34	0	30	0			26	0	24	0	15	0			27	7	5	2	1	1
32	0	12	0			29	0	24	0	25	0			18	23	17	1	12	1
37	0	29	0			31	0	22	0	17	0			22	28	4	2	1	1
35	1	31	0			25	0	26	0	26	0			27	26	2	3	1	1
13	2	31	0			29	0	25	0	20	0			24	27	7	1	4	1
37	0	32	0			27	0	23	0	20	0			16	24	7	11	14	0
30	1	26	0			27	0	25	0	22	0			28	21	11	14	1	1
10	1	33	0			25	0	29	0	20	0			10	6	11	14	14	2
38	0	31	0			29	0	25	0	16	0			9	6	14	3	6	2
34	1	8	0			31	0	24	0	21	0			26	26	2	9	11	1
45	0	38	0			7	0	20	0	16	0			21	21	4	13	2	2
32	0	33	0			30	0	24	0	18	0			26	26	15	1	13	3
35	1	25	0			10	0	21	0	23	0			29	22	3	4	1	1
34	0	30	0			32	0	26	0	21	0			24	22	4	3	3	0
39	1	31	0			21	0	19	0	23	0			24	6	23	6	2	1
38	0	30	0			27	0	22	0	22	0			24	16	2	1	0	5
36	1	27	0			27	0	23	0	22	0			18	25	3	1	1	3
24	1	33	0			30	0	25	0	19	0			22	8	2	1	2	2
31	0	28	0			30	0	1	0	20	0			25	16	15	1	1	1
36	2	35	0			29	0	21	0	17	0			27	21	2	1	3	1
35	1	36	0			24	0	17	0	2	0			21	27	2	1	1	2
36	0	8	0			29	1	24	0	3	0			25	23	13	6	2	0
19	1	38	0			32	0	32	0	17	0			8	23	3	2	0	1
40	0	33	0			26	0	18	0	22	0			23	21	16	2	1	1
33	0	27	0			32	0	19	0	23	0			23	21	4	1	0	2
30	1	32	0			31	0	18	0	21	0			7	11	1	10	10	0
30	0	30	0			24	0	23	0	21	0			27	9	6	2	3	2
35	0	32	0			30	0	26	0	22	0			26	16	3	1	4	3
33	0	33	0			28	1	5	0	12	0			26	18	12	6	2	2
35	0	37	0			23	0	17	0	23	0			21	24	7	4	1	1
30	0	27	0			29	0	25	0	24	0			23	26	13	3	0	1
31	1	16	0			31	0	22	0	25	0			30	21	13	2	1	0
33	0	17	0			26	0	20	0	17	0			27	15	7	3	1	3
31	1	34	0			26	0	22	0	8	0			28	23	1	2	1	1
31	2	30	0			32	0	22	0	3	0			18	24	1	3	10	3
40	1	28	0			30	0	23	0	14	0			25	21	4	13	1	1
24	0	17	0			29	0	25	0	9	0			26	18	4	3	1	1
40	0	34	0			32	1	22	0	20	0			31	30	2	0	2	0
31	1	30	0			30	0	24	0	4	0			29	24	1	10	12	1
38	0	25	0			27	0	23	0	22	0			19	25	1	5	0	1
39	1	36	0			22	0	21	0	18	0			25	20	2	2	1	0
43	1	33	0			27	0	23	0	20	0			23	19	3	3	1	1
37	0	27	0			19	0	25	0	19	0			26	20	6	0	4	2
40	1	34	0			27	0	16	0	19	0			28	12	2	2	2	0
30	0	6	0			30	1	19	0	3	0			25	21	0	13	2	2
34	1	33	0			12	0	22	0	20	0			17	23	4	13	1	1
33	1	21	0			30	0	23	0	21	0			24	18	5	6	5	1
38	0	15	0			30	0	29	0	20	0			25	7	19	2	0	1
39	0	26	0			25	1	22	0	27	0			26	4	12	1	3	4
40	0	24	0			29	0	26	0	1	0			23	21	1	12	0	0
33	0	33	0			30	0	19	0	17	0			25	22	10	3	1	1
35	1	28	0			32	0	24	0	21	0			21	3	3	1	1	1
38	1	34	0			31	0	20	0	10	0			26	24	19	2	2	2
40	0	32	0			29	0	22	0	18	0			26	23	6	4	1	2
7	0	34	0			32	1	25	0	22	0			27	20	3	4	0	1
32	2	38	0			30	0	25	0	19	0			26	19	9	0	1	1
40	1	17	0			29	0	23	0	25	0			16	5	16	3	1	1
33	0	31	0			20	0	25	0	16	0			22	23	14	1	5	1
34	1	28	0			28	0	21	0	19	0			28	8	13	1	1	1
37	0	34	0			29	0	23	0	20	0			25	23	3	1	2	2
44	0	8	0			27	0	6	1	7	0			26	8	14	1	6	1
34	0	30	0			27	0	22	0	20	0			24	22	2	2	8	4
33	1	32	0			31	0	22	0	25	0			28	23	16	2	1	0
32	0	29	0			26	0	28	0	22	0			28	19	2	1	0	0
32	1	29	0			32	0	23	0	1	0			25	9	10	8	2	2
34	0	13	0			11	0	24	0	2	0			26	11	6	10	2	1
29	1	31	0			34	0	22	0	18	0			31	21	1	11	1	0
28	0	7	0			30	0	27	0	17	0			23	23	2	2	1	1
32	2	41	0			27	0	25	0	3	0			25	20	4	3	1	2
28	1	29	0			28	0	18	0	15	0			23	15	16	1	12	1
34	0	28	0			25	0	22	0	18	0			21	23	13	3	2	0
34	0	19	0			30	0	22	0	19	0			25	17	7	1	2	1
40	1	27	0			33	0	21	0	18	0			27	26	4	3	7	1
36	0	30	0			27	0	21	0	16	0			25	26	1	3	15	6
35	2	31	0			27	0	29	0	23	0			22	19	7	1	2	3
35	1	36	0			35	0	15	0	21	0			27	23	2	4	1	1
10	0	28	0			28	0	18	0	18	0			18	26	1	4	14	0
23	1	25	0			32	0	2	0	17	0			27	22	14	11	13	2
46	0	31	0			27	0	22	0	14	0			29	23	2	1	3	1
38	1	29	0			30	0	25	0	2	0			25	19	2	2	1	1
37	0	33	0			23	0	19	0	21	0			12	25	2	2	1	5
34	0	25	0			26	0	20	0	22	0			24	22	4	5	2	1
33	1	31	0			29	0	13	1	17	0			24	24	1	1	10	1
35	0	30	0			34	0	22	0	21	0			7	8	3	8	2	2
41	0	33	0			28	0	23	0	10	0			25	20	16	1	9	2
41	1	16	0			28	0	26	0	21	0			23	19	4	1	4	0
35	0	39	0			28	0	23	0	7	0			19	23	1	1	2	1
39	2	36	0			29	0	21	0	24	0			12	21	3	10	1	2
35	1	13	0			31	1	16	0	22	0			28	25	14	1	1	1
40	1	35	0			33	0	14	0	0	0			24	27	10	11	11	4
11	2	32	0			27	0	17	0	0	0			23	23	11	0	12	1
39	0	24	0			33	0	19	0	20	0			18	23	13	11	6	8
30	1	26	0			29	0	25	0	20	0			25	26	4	2	4	2
14	0	32	0			34	0	18	0	18	0			27	22	16	2	0	0
33	1	39	0			24	0	14	0	19	0			17	17	7	1	1	3
29	1	27	0			28	0	17	1	7	0			19	17	15	5	1	2
30	0	29	0			26	0	5	0	22	0			31	5	5	1	3	1
33	0	32	0			26	0	19	0	19	0			23	24	2	2	9	1
30	0	30	0			30	0	16	0	15	0			24	25	12	1	1	2
30	0	36	0			33	0	10	0	10	0			25	10	3	7	10	1
31	0	35	0			28	0	21	0	16	0			29	29	9	1	5	2
41	2	38	0			28	0	21	0	21	0			3	26	1	2	1	4
36	0	27	0			27	0	26	0	25	0			22	26	13	12	2	2
30	1	23	0			29	0	29	0	19	0			27	18	15	3	1	1
35	1	38	0			35	0	22	0	21	0			25	27	12	2	1	1
32	1	31	0			23	0	14	0	22	0			26	6	18	2	1	1
31	1	34	0			31	0	24	0	21	0			20	18	1	1	1	1
6	2	32	0			16	0	26	0	21	0			23	26	3	7	12	0
32	1	25	0			25	0	23	0	25	0			22	4	8	2	0	0
31	0	26	0			20	0	26	0	21	0			5	25	1	1	0	2
34	1	42	0			30	0	19	0	21	0			26	27	15	5	1	6
36	1	30	0			30	0	23	0	13	0			25	20	2	1	2	0
45	1	35	0			24	0	1	0	6	0			24	22	14	6	9	1
34	1	30	0			32	0	17	0	15	0			5	4	1	4	0	0
34	0	25	0			27	0	25	0	19	0			8	22	9	0	11	6
36	1	28	0			27	0	11	0	27	0			25	23	3	10	2	1
36	0	28	0			30	0	3	0	7	0			29	27	2	12	0	1
29	2	36	0			33	0	20	0	24	0			10	21	12	5	1	1
36	1	28	0			27	0	22	0	24	0			24	21	14	3	7	7
32	1	28	0			28	0	20	0	20	0			22	23	17	9	2	1
39	1	9	0			31	0	10	0	22	0			23	25	0	3	2	1
38	1	37	0			28	0	1	0	1	1			33	25	12	2	1	3
33	1	31	0			24	0	23	0	19	0			24	27	11	10	1	0
32	1	27	0			10	1	23	0	20	0			3	10	13	3	3	1
22	1	29	0			26	0	25	0	25	0			20	9	16	3	1	0
36	0	33	0			33	0	22	0	25	0			21	6	1	1	12	1
39	0	6	0			31	0	23	0	22	0			27	9	14	11	10	0
33	0	26	0			28	0	18	0	25	0			26	28	6	8	1	6
31	1	33	0			28	0	22	0	21	0			22	18	15	6	9	1
36	1	38	0			27	1	24	0	3	0			30	10	1	1	12	1
35	0	30	0			26	0	30	0	18	0			19	23	15	2	1	3
31	0	30	0			28	0	16	0	27	0			28	30	3	3	11	1
36	0	38	0			28	0	22	0	21	0			30	22	4	1	0	0
20	1	5	0			29	0	21	0	18	0			7	23	2	2	6	1
19	1	8	0			32	0	23	0	24	0			20	25	1	5	1	1
36	1	36	0			30	0	22	0	8	0			24	19	11	2	0	1
35	0	33	0			19	0	22	0	18	1			22	25	0	1	3	1
32	0	32	0			29	0	22	0	22	0			4	19	14	2	1	2
35	0	28	0			35	0	18	0	16	0			15	15	3	1	0	1
34	0	36	0			28	0	15	0	17	0			30	28	2	1	2	1
41	2	36	0			29	0	22	0	17	0			24	24	2	2	1	2
30	0	26	0			30	0	17	0	24	0			20	25	5	1	10	1
38	0	26	0			28	0	27	0	16	0			29	24	14	3	13	0
43	1	30	0			31	0	23	0	19	0			28	4	20	1	2	1
27	2	29	0			27	0	24	0	21	0			16	6	1	12	2	1
34	0	31	0			26	0	6	0	2	0			23	17	11	14	9	1
33	2	30	0			26	0	22	0	24	0			21	22	21	5	9	0
41	0	28	0			29	0	24	0	22	0			28	22	4	11	9	0
30	0	29	0			30	0	27	0	24	0			24	22	4	11	1	1
32	1	27	0			35	0	4	0	24	0			25	20	13	14	0	3
26	0	28	0			32	0	20	0	14	0			19	25	7	5	12	1
38	1	28	0			29	1	20	0	22	0			25	23	0	1	0	6
33	2	28	0			22	0	24	0	20	0			25	23	10	2	10	2
34	1	29	0			30	0	2	0	18	0			21	8	11	2	6	1
37	0	35	0			26	0	22	0	18	0			18	24	15	4	2	1
32	1	37	0			36	0	16	0	1	0			28	23	4	1	6	1
34	0	35	0			31	0	16	0	22	0			6	25	3	12	2	1
31	1	26	0			28	0	21	0	7	0			23	23	1	1	1	0
29	1	31	0			24	0	21	0	19	0			8	18	5	1	2	0
33	1	31	0			28	0	21	0	19	0			28	21	5	3	13	2
32	0	31	0			32	0	25	0	21	0			7	20	16	1	3	2
35	0	25	0			31	0	5	0	18	0			25	20	2	2	1	0
34	0	8	0			29	0	20	0	4	0			17	21	5	14	3	6
36	0	31	0			26	0	22	0	18	0			21	21	15	4	2	1
34	1	33	0			8	0	25	0	13	0			29	17	2	1	1	4
33	1	28	0			26	0	18	0	6	0			2	5	2	4	9	1
33	0	26	0			24	0	23	0	14	0			22	11	2	13	2	1
32	0	26	0			30	0	20	0	19	0			27	26	3	1	2	9
36	1	33	0			31	0	27	0	2	0			8	3	1	2	1	6
11	2	31	0			34	1	21	0	20	0			3	7	16	2	9	1
38	0	27	0			30	0	27	0	5	0			27	25	1	11	0	4
35	0	12	0			28	0	25	0	18	0			26	14	2	7	2	1
36	0	31	0			31	0	24	0	15	0			22	11	9	3	1	3
30	1	35	0			26	0	17	0	22	0			26	24	9	0	1	1
38	0	31	0			25	0	23	0	15	0			22	19	3	10	11	1
38	1	34	0			26	0	17	0	21	0			23	20	16	1	1	1
31	1	27	0			20	0	25	0	2	1			24	21	11	2	0	0
36	0	31	0			30	0	18	0	23	0			24	21	2	2	0	2
32	0	25	0			32	0	21	0	22	0			26	30	2	9	15	1
36	1	14	0			29	0	23	0	23	0			25	16	17	3	0	1
31	1	32	0			33	1	18	0	23	0			25	6	10	6	2	0
37	0	29	0			29	0	13	0	17	0			26	5	0	8	1	3
32	1	32	0			26	0	17	0	22	0			15	25	13	2	1	0
39	0	31	0			29	0	22	0	19	0			21	6	4	6	2	1
38	0	31	0			23	0	23	0	16	0			24	21	16	2	1	3
38	1	36	0			25	0	24	0	18	0			7	20	1	2	10	10
37	0	29	0			35	1	24	0	19	1			24	27	1	12	6	2
37	1	23	0			22	0	16	0	21	0			5	22	1	1	3	1
35	0	26	0			30	0	27	0	22	0			22	28	3	1	1	1
28	0	33	0			31	0	23	0	19	0			25	24	9	1	1	5
37	1	30	0			23	0	27	0	19	0			26	21	3	1	2	1
36	0	27	0			25	0	21	0	22	0			23	31	1	2	1	1
36	2	34	0			34	0	23	0	17	0			26	26	15	11	0	2
36	2	36	0			26	0	17	0	19	0			26	22	0	4	9	0
33	1	36	0			28	0	24	0	21	0			28	26	1	1	1	0
28	0	37	0			28	0	21	0	4	0			24	19	5	6	10	0
40	1	28	0			28	0	22	0	22	0			29	28	10	6	2	3
33	1	28	0			22	0	9	0	12	0			28	4	1	2	1	2
35	0	32	0			32	0	21	0	19	0			24	23	3	2	1	8
39	0	29	0			28	0	23	0	16	0			25	29	5	4	10	1
35	0	39	0			32	0	25	0	25	0			6	23	15	0	2	1
38	1	13	0			31	0	18	0	22	0			24	25	17	1	1	2
30	0	38	0			31	0	21	0	16	0			28	18	7	5	1	1
37	1	34	0			27	0	17	0	2	0			18	15	1	5	7	0
33	1	37	0			30	0	22	0	18	0			24	25	4	2	7	1
26	0	10	0			29	0	22	0	22	0			30	26	9	3	14	0
31	0	31	0			30	1	20	0	0	0			31	12	2	7	2	1
31	1	31	0			22	0	1	0	18	0			7	22	2	1	1	0
36	0	11	0			26	0	19	0	20	0			22	13	3	1	2	2
29	0	23	0			26	0	19	0	26	0			26	25	16	1	1	1
34	0	32	0			25	0	23	0	15	0			27	18	6	14	1	0
42	0	33	0			28	1	21	0	23	0			17	2	2	7	1	1
38	1	34	0			17	0	21	0	22	0			25	19	8	10	1	3
33	0	28	0			24	0	23	0	17	0			25	24	5	1	0	1
8	1	29	0			29	0	24	0	24	0			20	29	2	1	3	0
44	1	32	0			32	0	22	0	19	0			26	8	1	2	1	1
29	0	34	0			30	0	19	0	21	0			20	5	1	3	1	0
32	0	28	0			29	0	24	0	22	0			21	9	2	3	2	1
32	0	29	0			21	0	5	0	16	0			26	7	3	2	6	1
40	0	22	0			30	0	19	0	16	0			27	25	2	2	13	3
33	0	35	0			25	1	23	0	20	0			7	25	16	1	0	1
31	0	31	0			24	1	4	0	23	0			18	21	17	4	6	1
34	2	32	0			26	0	19	0	22	0			22	29	3	10	6	0
29	0	30	0			26	0	19	0	17	0			26	26	9	9	3	2
32	0	33	0			31	0	25	0	23	1			7	26	16	16	9	2
38	1	37	0			26	0	22	0	21	0			21	24	3	16	1	0
11	1	6	0			30	0	20	1	23	0			20	20	17	2	1	0
32	1	13	0			31	0	25	0	13	0			21	28	13	3	1	2
30	0	32	0			28	0	23	0	18	0			25	8	17	9	1	1
32	1	37	0			28	0	20	0	15	0			26	12	4	3	11	3
35	0	33	0			32	0	23	0	18	0			25	20	2	12	1	1
30	1	29	0			23	0	21	0	23	0			29	20	4	6	4	1
35	1	27	0			17	0	5	0	15	0			26	9	7	1	1	1
34	1	31	0			28	0	21	0	4	0			16	25	3	1	0	1
35	0	31	0			34	0	15	0	24	0			26	22	5	0	12	0
34	1	31	0			19	0	8	0	23	0			7	22	12	3	3	1
34	0	24	0			28	0	20	0	21	0			30	22	0	7	1	2
25	1	17	0			28	0	22	0	16	0			19	25	13	0	12	0
34	0	31	0			34	0	20	0	20	0			21	23	2	11	0	2
34	0	33	0			33	0	21	0	18	0			24	21	1	5	11	1
34	0	25	0			30	0	24	0	21	0			33	23	2	2	1	1
36	0	32	0			29	0	29	0	9	0			27	24	13	5	11	3
31	0	27	0			31	0	27	0	17	0			25	25	15	10	1	1
33	1	43	0			27	0	24	0	2	0			24	26	5	1	2	3
38	1	31	0			37	0	11	0	20	0			25	4	2	3	3	10
28	1	35	0			26	0	22	0	1	0			11	18	15	10	1	2
31	0	34	0			22	0	21	0	19	0			22	22	14	2	1	7
38	0	27	0			28	1	31	0	25	0			27	21	14	4	8	1
34	0	30	0			34	0	23	0	24	0			12	23	14	5	0	2
35	1	27	0			29	1	19	0	21	0			24	12	3	1	2	3
36	0	33	0			29	0	24	0	17	0			26	19	11	3	1	3
35	0	30	0			27	0	20	0	18	0			27	6	1	3	9	2
37	0	17	0			33	0	22	0	4	0			27	21	1	9	1	1
17	0	27	0			35	0	25	0	14	0			22	25	9	1	1	5
35	1	39	0			27	0	23	0	23	0			24	19	8	2	0	1
29	0	38	0			19	0	22	0	2	0			27	28	4	4	1	0
31	2	37	0			24	1	22	0	18	0			30	22	12	2	1	1
30	0	26	0			26	0	22	0	15	0			25	8	3	0	1	1
35	0	28	0			27	0	27	0	25	0			21	8	1	13	1	1
29	1	46	0			29	0	30	0	17	0			28	22	1	3	2	2
37	0	33	0			7	0	22	0	19	0			24	21	10	3	1	11
38	1	28	0			31	0	22	0	8	0			24	13	12	4	0	0
29	1	44	0			32	0	21	0	13	0			22	19	2	3	0	0
10	0	34	0			33	0	23	0	2	0			24	27	6	13	5	0
33	0	31	0			13	0	23	0	15	0			26	23	0	6	1	1
43	1	35	0			28	0	16	0	0	0			19	23	3	5	1	1
36	0	37	0			23	0	8	0	15	0			27	18	1	4	0	4
35	0	26	0			28	0	23	0	0	0			30	24	3	1	1	1
9	1	30	0			25	0	22	0	22	0			14	15	1	12	3	1
31	0	39	0			29	0	23	0	5	0			20	17	15	2	1	1
29	0	39	0			26	0	20	0	21	0			4	17	16	2	4	1
37	0	30	0			29	0	22	0	19	0			16	23	4	11	9	0
31	0	26	0			31	0	24	0	21	0			22	24	6	1	8	3
32	1	33	0			35	1	20	0	10	0			32	26	1	6	13	1
33	0	34	0			33	1	16	0	25	0			5	22	6	0	1	2
33	0	36	0			24	0	23	0	2	0			29	24	2	1	0	2
27	1	44	0			32	0	24	0	23	0			22	28	15	15	1	1
35	0	33	0			35	0	19	0	18	0			27	23	11	9	1	1
37	1	30	0			29	0	21	0	28	0			24	22	16	11	0	1
33	1	8	0			25	0	1	0	20	0			8	1	1	2	11	1
33	0	29	0			29	0	25	0	20	0			23	30	5	6	1	0
33	1	34	0			33	0	23	0	18	0			10	25	2	2	14	0
40	0	34	0			31	0	18	0	18	0			21	20	4	0	0	1
35	0	33	0			27	0	4	0	24	0			9	25	2	1	1	0
36	1	27	0			25	0	24	0	18	0			25	22	5	3	2	1
35	0	21	0			30	0	3	0	5	0			23	27	13	2	14	6
35	0	26	0			28	0	26	0	17	0			30	19	17	2	5	1
35	1	29	0			23	0	26	0	22	0			28	24	13	1	1	2
36	1	27	0			25	0	19	0	8	0			25	19	17	5	2	1
37	0	33	0			30	0	20	0	18	0			31	31	3	2	1	7
37	1	34	0			12	1	20	0	16	0			20	25	2	1	3	3
36	0	32	0			28	0	2	0	5	0			11	25	12	3	1	0
39	2	30	0			33	0	26	0	25	0			20	24	2	3	8	1
37	0	34	0			29	0	25	0	24	0			25	21	2	2	2	2
39	1	17	0			29	0	25	0	15	0			26	22	8	4	3	1
30	1	27	0			28	0	20	0	17	0			17	27	2	8	1	1
39	1	38	0			35	1	19	0	3	0			28	25	16	11	2	1
32	0	35	0			25	0	22	0	18	0			27	25	16	3	0	3
28	0	29	0			27	0	26	0	16	0			17	12	3	2	1	1
42	0	34	0			32	0	25	0	21	0			26	28	18	13	1	3
32	0	30	0			25	0	27	0	4	0			22	24	2	1	0	1
34	0	28	0			27	0	10	0	23	0			17	24	14	1	12	1
24	0	29	0			33	0	30	0	17	0			23	3	3	1	0	1
29	0	31	0			31	0	27	0	20	0			31	22	4	1	8	1
44	1	32	0			27	0	18	0	7	0			26	25	4	3	1	1
39	1	25	0			23	0	20	0	1	0			20	17	1	2	0	0
43	1	34	0			28	0	9	0	25	0			21	25	4	1	1	1
33	1	22	0			37	0	24	0	19	0			31	28	4	2	1	3
36	2	26	0			28	0	28	0	17	0			25	21	10	1	3	1
38	1	29	0			30	0	20	0	22	0			29	18	2	2	1	1
13	1	33	0			27	0	20	0	23	0			31	26	15	1	2	0
31	1	32	0			26	0	24	0	12	0			30	20	1	2	2	0
37	0	30	0			29	0	20	0	18	0			21	22	2	4	1	1
39	0	32	0			36	0	6	0	15	0			7	14	13	14	1	1
37	1	32	0			35	0	24	0	20	0			27	26	9	2	1	0
36	1	6	0			26	0	24	0	18	0			12	22	1	1	3	1
40	1	19	0			29	0	22	0	18	0			23	22	3	3	1	0
41	0	29	0			27	1	30	0	16	0			30	25	12	1	1	0
34	2	32	0			28	0	21	0	22	0			27	24	17	10	1	0
31	0	12	0			31	0	24	0	3	0			23	19	1	1	1	1
36	1	34	0			34	0	26	0	22	0			21	29	17	2	1	4
35	0	27	0			24	0	25	0	21	0			19	6	1	5	11	1
34	0	30	0			33	0	7	0	22	0			27	22	14	3	1	1
33	0	43	0			27	1	22	0	9	0			21	23	14	1	0	2
36	1	37	0			20	0	19	0	19	0			11	34	1	2	1	1
36	0	43	0			28	0	26	0	19	0			26	10	7	2	5	2
36	1	37	0			27	0	7	0	18	0			25	31	1	4	0	1
26	0	14	0			28	0	7	0	2	0			33	23	15	5	0	0
25	1	30	0			28	0	21	0	15	0			23	15	1	12	10	1
38	0	33	0			23	0	22	0	24	0			27	24	16	3	0	10
33	1	29	0			4	0	18	0	25	0			22	21	9	4	2	1
38	0	30	0			27	0	15	0	22	0			25	21	3	2	1	2
33	1	32	0			23	0	23	0	20	0			23	22	19	6	3	2
22	0	29	0			28	0	24	0	14	0			23	24	0	2	10	0
12	0	34	0			19	1	19	0	19	0			27	26	2	1	0	2
38	0	31	0			37	0	17	0	21	0			16	24	12	3	0	3
6	1	29	0			26	0	18	0	13	0			23	21	8	1	1	4
32	1	29	0			30	0	2	0	19	0			25	6	1	10	1	1
35	1	32	0			33	0	4	0	22	0			23	17	13	2	2	7
32	0	31	0			30	0	25	0	22	0			26	13	15	0	11	1
29	0	28	0			26	0	22	0	18	0			25	24	1	1	1	1
34	1	37	0			32	0	21	0	24	0			25	11	17	2	8	3
38	0	33	0			29	0	26	0	23	0			13	27	13	3	1	2
41	0	8	0			24	1	18	0	21	0			14	23	13	3	2	0
36	0	27	0			30	0	20	0	4	0			5	23	1	3	2	2
35	1	39	0			32	0	24	0	20	0			31	23	3	1	1	1
43	1	30	0			28	0	16	0	17	0			24	11	2	1	0	1
32	0	11	0			25	0	21	0	22	0			21	16	16	8	2	0
20	0	27	0			28	0	24	0	23	0			21	24	5	3	1	1
37	0	30	0			27	0	1	0	17	0			26	22	18	1	2	1
35	0	30	0			30	0	19	0	19	0			24	22	1	1	2	0
33	1	33	0			14	0	20	0	21	0			26	20	0	3	5	0
36	0	28	0			21	0	11	0	14	0			23	25	16	0	4	1
37	2	33	0			32	0	23	0	19	0			25	23	14	2	13	1
34	0	33	0			24	0	24	0	22	0			23	24	5	6	1	0
29	0	34	0			28	0	23	0	17	0			5	18	4	8	12	1
36	0	37	0			27	0	21	0	24	0			21	25	3	1	2	2
34	2	35	0			28	0	22	0	2	0			26	25	15	9	4	2
32	1	40	0			35	0	19	0	17	0			24	24	3	2	2	0
36	0	34	0			32	1	18	0	19	0			24	27	1	3	8	3
35	0	39	0			29	0	20	0	18	0			4	22	11	1	2	0
38	1	29	0			25	0	21	0	22	0			25	26	12	2	2	1
38	1	33	0			14	0	23	0	21	0			24	23	1	2	5	0
31	0	36	0			34	1	21	0	20	0			22	21	1	12	0	1
35	0	29	0			9	0	21	0	22	0			23	14	12	4	4	1
37	0	33	0			27	0	21	0	9	0			22	23	15	3	1	1
42	1	32	0			26	0	26	0	16	0			18	23	7	11	1	1
36	1	33	0			25	0	20	0	17	0			15	23	1	14	0	0
38	1	34	0			20	0	24	0	23	0			26	9	9	4	2	3
43	2	30	0			32	0	22	0	4	0			26	25	3	3	1	1
10	1	38	0			33	0	22	0	21	0			18	19	2	1	1	0
39	0	27	0			33	0	19	0	21	0			27	21	14	13	2	2
30	0	19	0			33	0	16	0	17	0			24	21	3	8	2	1
35	0	35	0			31	0	21	0	23	0			14	28	3	4	6	2
26	0	32	0			28	0	15	0	23	0			20	27	5	1	1	2
37	1	24	0			34	1	20	0	19	0			24	22	8	5	12	1
16	1	35	0			31	0	26	0	20	0			11	6	0	2	3	1
29	0	9	0			25	0	21	0	18	0			27	7	12	2	6	1
35	0	30	0			27	0	19	0	11	0			2	26	16	3	2	1
37	0	13	0			22	0	27	0	22	0			26	23	3	1	1	2
35	0	36	0			27	0	27	0	20	0			12	5	1	5	2	2
32	1	32	0			22	0	21	0	25	0			30	27	1	1	7	4
30	0	34	0			28	0	26	0	14	0			10	23	17	1	2	0
10	0	27	0			12	1	24	0	16	0			30	23	18	2	8	1
37	0	29	0			11	1	25	0	22	0			26	20	7	3	13	1
41	1	27	0			28	0	25	0	13	0			12	28	3	1	2	1
33	1	34	0			25	0	23	0	8	0			26	18	0	4	1	1
28	1	34	0			31	0	5	0	23	0			23	29	13	5	4	0
7	1	36	0			31	0	23	0	17	0			27	23	8	3	1	1
35	1	23	0			23	0	20	0	20	0			27	22	10	1	2	3
34	0	27	0			28	0	19	0	24	0			25	27	2	8	0	1
38	1	29	0			30	0	23	0	20	0			17	23	12	2	0	1
42	1	30	0			33	0	24	0	18	0			23	28	12	1	3	0
37	0	35	0			28	0	20	0	18	0			26	13	15	3	1	10
31	0	36	0			28	0	17	0	19	0			27	23	3	2	1	3
37	1	32	0			26	0	22	0	22	0			27	22	15	2	1	2
34	1	31	0			32	0	13	0	13	0			25	20	15	2	3	1
30	0	28	0			29	0	9	0	9	1			23	2	1	1	4	1
40	1	25	0			32	0	26	0	20	0			21	13	3	1	5	1
35	0	33	0			28	0	16	0	19	0			23	24	14	2	0	1
39	0	35	0			37	0	25	0	3	0			20	24	13	1	1	2
36	1	31	0			32	0	22	0	24	0			24	25	21	1	15	2
34	1	35	0			28	0	26	0	6	0			25	24	3	14	0	1
36	0	33	0			34	0	22	0	23	0			21	18	9	2	2	0
39	0	7	0			23	0	23	0	19	0			30	25	3	5	3	1
39	2	37	0			28	0	26	0	15	0			7	5	10	4	2	0
36	1	31	0			28	0	25	0	20	0			7	20	13	1	0	3
37	0	31	0			32	0	23	0	12	0			25	4	14	13	1	2
35	0	33	0			33	0	20	0	15	0			14	23	15	1	3	1
21	1	29	0			27	0	21	0	3	0			26	21	3	5	10	1
35	1	33	0			28	0	28	0	19	0			11	23	17	1	2	1
36	0	14	0			31	0	19	0	4	0			28	16	5	3	2	10
35	1	32	0			29	0	29	0	20	0			24	27	4	5	1	0
36	1	19	0			25	0	2	0	21	0			25	24	4	4	2	0
29	0	36	0			31	0	7	0	15	0			25	24	4	1	10	4
46	1	30	0			19	0	10	0	22	0			11	22	17	2	9	1
35	0	32	0			32	0	21	0	12	0			30	26	0	2	1	1
32	0	31	0			32	0	27	0	18	0			8	23	16	4	0	0
27	1	37	0			27	0	24	0	16	0			8	19	18	2	2	0
43	0	24	0			27	0	19	0	22	0			23	4	11	2	4	0
26	1	34	0			22	0	9	0	11	0			6	24	2	1	1	3
35	0	42	0			29	0	23	0	19	1			21	5	3	8	0	1
41	1	33	0			20	0	16	0	13	0			17	25	2	6	2	3
37	1	32	0			22	0	19	0	17	0			18	23	10	1	8	0
39	1	34	0			34	0	4	0	21	0			23	16	0	1	6	1
38	0	33	0			25	0	24	0	17	0			23	18	12	2	0	2
36	1	31	0			25	0	25	0	20	0			23	19	16	1	3	0
36	0	27	0			27	0	21	0	20	0			26	25	17	3	2	0
41	0	30	0			35	0	22	0	22	0			31	29	1	2	1	0
30	1	13	0			33	0	26	0	1	0			26	24	14	1	1	1
32	1	28	0			23	0	9	0	18	0			19	27	14	1	3	1
38	1	12	0			25	0	22	0	18	0			16	23	2	4	0	1
33	0	28	0			27	0	1	0	20	0			24	28	15	2	1	1
31	2	33	0			27	0	25	0	16	0			21	30	4	2	15	4
38	1	34	0			33	0	13	0	23	0			29	22	15	10	0	0
33	1	38	0			29	0	21	0	3	0			21	28	5	1	1	1
33	2	35	0			28	0	2	0	20	0			23	5	10	2	2	0
35	1	20	0			28	0	20	0	21	0			26	27	13	2	0	0
37	1	30	0			37	1	24	0	9	0			21	23	15	4	11	1
30	0	33	0			26	0	23	0	22	0			22	24	8	1	13	12
36	0	30	0			32	0	26	0	21	0			22	8	18	4	4	1
33	0	30	0			8	1	22	0	19	0			24	22	2	4	1	1
32	0	26	0			21	0	23	0	19	0			22	23	3	3	0	0
12	0	34	0			22	0	24	0	21	0			22	22	6	13	1	2
34	0	34	0			37	0	18	1	1	0			18	22	1	1	2	0
38	0	30	0			30	0	22	0	26	0			24	4	17	6	1	1
30	1	32	0			32	0	28	0	12	0			26	5	4	7	0	1
41	1	22	0			27	0	24	0	19	0			18	25	2	16	1	0
35	1	29	0			28	0	23	0	16	0			24	22	3	4	1	2
32	2	29	0			29	0	24	0	23	0			20	23	7	2	5	3
35	0	11	0			26	0	20	0	1	0			23	26	4	2	2	2
40	1	29	0			30	0	23	0	18	0			23	21	3	3	1	0
39	1	33	0			17	0	19	0	16	0			23	21	3	1	11	2
37	0	32	0			30	0	22	0	17	1			27	15	2	15	1	0
33	0	31	0			30	0	24	0	3	0			20	26	1	3	1	5
36	3	35	0			29	0	18	0	23	0			19	14	14	2	2	1
29	0	31	0			33	0	23	0	17	0			20	20	7	14	2	1
37	1	31	0			23	0	25	0	19	0			16	14	15	0	1	0
31	1	33	0			27	0	3	0	21	0			24	23	17	2	2	0
35	3	36	0			26	0	25	0	19	0			23	26	15	3	2	1
35	0	35	0			27	0	20	0	26	0			30	23	2	1	4	0
37	0	35	0			34	0	18	0	18	0			20	21	3	2	1	0
29	0	36	0			29	0	19	0	20	0			22	19	17	3	2	1
33	0	27	0			27	0	22	0	19	0			27	24	3	8	9	1
35	0	38	0			22	0	22	0	11	0			31	25	10	2	1	1
39	1	32	0			28	0	23	0	9	0			25	22	1	11	1	2
33	0	33	0			29	0	25	0	21	0			25	18	1	2	1	7
39	0	28	0			21	0	23	0	1	0			21	27	3	7	9	0
31	1	36	0			26	0	23	0	3	0			23	23	12	1	1	0
33	0	31	0			24	0	24	0	12	0			25	26	15	3	1	1
30	1	11	0			29	0	21	0	18	0			26	25	3	2	2	2
30	0	33	0			32	0	26	0	16	0			20	23	15	5	7	2
35	2	31	0			27	0	19	0	21	0			10	31	1	5	1	2
28	1	33	0			30	1	22	0	21	0			19	25	10	6	2	0
34	1	32	0			29	0	21	0	24	0			30	22	1	4	2	3
36	1	25	0			26	0	17	0	2	0			32	28	1	5	1	1
37	0	28	0			25	0	25	0	21	0			19	5	11	4	1	0
30	0	29	0			31	0	19	0	22	0			27	23	15	2	1	2
33	0	8	0			25	0	28	0	1	0			28	19	6	5	2	1
31	1	20	0			27	0	23	0	5	0			22	18	3	1	2	1
27	0	33	0			29	0	3	0	20	0			28	18	3	3	12	1
42	0	29	0			26	0	9	0	21	0			20	7	2	5	1	0
28	1	31	0			24	0	21	1	21	0			20	28	2	14	0	1
10	1	8	0			26	0	22	0	25	0			20	8	16	0	3	1
32	2	22	0			31	1	18	0	1	0			27	21	11	1	0	4
36	0	31	0			26	0	15	0	22	0			28	20	4	4	1	3
29	2	37	0			20	0	24	0	21	0			27	3	7	2	0	5
21	1	29	0			28	0	23	0	24	0			22	20	15	1	2	1
35	0	36	0			32	0	18	0	17	0			20	24	13	2	11	1
9	0	32	0			27	0	23	0	19	0			5	32	10	3	2	0
37	0	37	0			35	0	23	0	18	0			26	12	1	1	10	1
27	1	37	0			26	0	18	0	18	0			9	19	18	1	4	1
37	1	29	0			27	0	23	0	15	0			24	21	3	0	4	1
27	1	28	0			28	1	20	0	25	0			28	26	7	2	1	1
32	0	35	0			12	0	19	0	21	0			30	4	2	11	2	3
51	1	35	0			29	0	24	0	16	0			24	25	13	1	0	3
8	0	28	0			31	0	19	0	11	0			26	26	10	13	2	1
39	1	30	0			26	0	8	0	19	0			29	20	4	3	1	0
34	0	28	0			22	0	19	0	29	0			16	29	1	2	9	0
33	0	33	0			30	0	26	0	3	0			25	22	11	1	1	1
36	0	32	0			23	0	25	0	2	0			3	20	3	5	2	2
34	0	33	0			27	0	25	0	21	0			12	21	15	2	5	1
35	0	34	0			32	0	23	0	19	0			25	8	4	14	1	4
40	0	33	0			25	0	21	0	5	0			20	24	2	1	1	1
35	1	32	0			33	0	21	0	21	0			24	21	3	10	12	0
34	1	34	0			34	0	21	0	7	0			3	23	14	1	6	1
34	1	23	0			31	0	8	0	20	0			27	26	14	1	7	1
39	1	31	0			28	0	20	0	19	0			24	2	15	1	18	5
26	1	30	0			26	0	9	0	20	0			28	4	0	8	0	1
42	1	33	0			28	0	22	0	17	0			20	21	1	1	3	0
36	1	19	0			25	0	19	0	16	0			25	27	5	3	1	1
30	0	24	0			32	0	8	0	21	0			12	22	14	5	1	1
41	2	25	0			24	0	22	0	22	0			25	23	8	7	1	5
14	1	32	0			14	0	21	0	21	0			25	19	1	14	4	1
39	1	30	0			32	0	22	0	20	0			11	19	7	3	16	2
34	0	34	0			34	0	22	0	23	0			22	25	2	13	2	2
34	0	34	0			35	0	21	0	21	0			19	22	11	2	1	1
42	1	28	0			35	0	23	0	22	0			26	18	16	2	5	1
31	1	30	0			25	0	24	0	20	0			24	11	5	7	14	3
31	1	32	0			27	0	21	0	17	0			30	7	1	9	3	1
34	0	32	0			23	0	23	0	22	0			27	20	14	3	0	1
32	1	28	0			27	0	25	0	10	0			23	5	7	4	3	2
33	0	32	0			31	0	24	0	20	0			20	26	7	3	7	1
35	0	27	0			35	0	28	0	20	0			23	22	6	1	10	0
36	1	31	0			28	0	18	0	24	0			3	4	6	13	11	0
34	1	25	0			28	0	27	0	1	0			23	23	13	2	14	0
36	0	28	0			26	0	21	1	21	0			25	21	11	2	0	1
36	1	34	0			34	0	25	0	7	0			15	34	15	3	1	9
37	0	40	0			27	0	27	0	14	0			11	19	8	2	1	0
32	0	28	0			27	0	22	0	7	0			21	23	2	2	1	1
34	0	35	0			31	0	26	0	22	0			22	14	7	1	1	1
40	0	34	0			26	0	19	0	18	0			21	23	13	6	2	6
33	0	37	0			28	0	26	0	24	0			7	23	8	11	1	1
34	1	34	0			32	0	19	0	18	0			26	14	4	4	10	1
29	1	31	0			31	0	21	0	20	0			6	23	12	2	11	1
36	1	33	0			28	0	19	0	23	0			18	24	1	3	13	1
31	0	32	0			24	0	6	0	20	0			23	28	1	2	2	1
30	0	31	0			26	1	21	0	17	0			29	15	1	7	1	0
12	0	33	0			26	0	19	0	19	0			28	17	1	3	1	1
31	1	35	0			33	0	22	0	22	0			13	8	4	2	2	1
33	0	31	0			34	1	7	1	18	0			25	24	1	1	8	3
35	0	27	0			23	0	23	0	21	0			22	24	11	14	4	1
33	2	32	0			24	0	18	0	19	0			28	23	18	3	9	4
36	0	37	0			28	0	18	0	22	0			21	28	3	10	3	1
26	1	34	0			27	0	17	0	19	0			28	6	10	11	1	5
38	0	26	0			27	0	22	0	21	0			29	21	11	2	1	0
35	1	40	0			28	0	22	0	25	0			11	20	1	1	2	2
12	0	34	0			30	0	20	0	17	0			28	26	4	3	2	4
35	1	33	0			34	0	19	0	4	0			25	27	2	3	2	1
34	0	42	0			33	0	9	0	18	0			28	5	1	11	1	2
34	0	36	0			28	0	21	0	20	0			25	22	1	2	2	7
19	1	26	0			13	0	26	0	21	0			24	4	14	0	3	1
30	1	38	0			32	0	23	0	21	0			27	5	16	9	9	6
37	2	32	0			32	0	20	0	21	0			24	24	0	3	12	9
34	0	32	0			30	1	29	1	19	0			4	9	14	1	1	0
29	0	36	0			31	0	19	0	1	0			23	19	12	1	10	0
35	0	27	0			10	1	5	0	6	0			24	23	13	7	2	2
35	1	29	0			38	0	18	0	18	0			17	26	13	1	0	6
33	2	34	0			6	0	4	0	4	0			8	21	1	1	14	0
39	0	29	0			20	0	18	0	21	0			22	4	6	4	4	2
19	1	33	0			30	0	7	0	19	0			22	23	7	4	9	1
30	2	32	0			30	0	17	0	20	0			28	5	1	2	6	2
33	0	39	0			24	0	17	0	21	0			22	15	8	1	5	7
36	1	30	0			30	0	17	0	21	0			14	9	4	9	1	7
31	0	25	0			29	0	20	0	17	0			28	22	2	2	1	2
35	0	24	0			28	0	21	0	3	0			7	25	1	1	1	8
36	0	7	0			31	0	27	0	18	0			20	24	7	12	1	1
38	0	11	0			22	0	27	0	18	0			19	22	12	0	12	2
31	1	26	0			30	0	14	0	19	0			26	20	14	4	3	1
44	0	26	0			27	0	25	0	20	0			23	19	1	1	2	2
32	1	33	0			31	0	20	0	12	0			27	20	3	12	1	0
30	1	29	0			22	0	27	0	16	0			24	27	1	3	1	1
34	0	22	0			31	0	29	0	25	0			30	21	2	13	1	1
37	1	29	0			29	0	25	0	20	0			8	20	9	7	0	1
37	1	29	0			35	0	21	0	22	0			26	13	15	13	3	0
31	1	32	0			27	0	24	0	21	0			26	21	14	1	1	2
33	0	28	0			29	0	20	0	18	0			22	22	1	3	1	0
34	0	26	0			23	0	11	0	8	0			20	10	18	1	2	1
34	0	5	0			30	1	25	0	17	0			25	30	13	3	1	1
36	0	26	0			27	0	23	0	20	0			24	24	1	3	5	1
33	1	30	0			25	0	20	0	17	0			26	26	1	1	1	1
32	0	28	0			27	0	3	0	25	0			21	9	17	3	12	0
39	2	34	0			28	0	25	0	1	0			18	9	1	3	11	3
33	1	32	0			34	0	22	0	6	0			26	6	2	1	2	1
41	0	34	0			28	0	20	0	20	0			25	20	3	3	1	1
33	1	32	0			32	0	22	0	19	0			22	20	4	9	1	8
20	1	33	0			23	0	6	0	22	0			26	2	1	3	9	3
38	0	28	0			25	0	20	0	18	0			26	8	16	11	13	0
39	1	32	0			26	0	14	0	19	0			24	25	1	1	0	1
33	0	30	0			40	0	22	0	2	0			26	16	16	1	7	1
38	1	27	0			29	0	19	0	20	0			21	23	8	1	1	1
30	1	27	0			34	0	18	0	18	0			25	23	14	3	5	0
34	0	39	0			31	1	22	0	21	0			15	25	12	5	1	3
35	1	31	0			26	0	25	0	19	0			26	20	1	1	2	1
36	1	36	0			26	0	25	0	24	0			25	23	3	1	0	4
20	1	31	0			21	0	19	0	18	0			31	28	1	0	6	1
33	1	30	0			31	0	24	0	21	0			28	18	4	4	1	1
28	2	37	0			26	0	25	0	2	0			20	24	16	12	1	0
40	1	34	0			31	0	24	0	22	0			29	23	4	1	11	1
9	1	34	0			28	0	19	0	18	0			29	23	15	5	4	3
27	1	29	0			25	0	26	0	13	0			19	21	13	0	0	2
38	1	31	0			29	0	24	0	20	0			18	22	8	1	1	1
38	1	25	0			25	0	24	0	23	0			16	20	4	1	11	1
33	1	34	0			28	0	17	0	20	0			27	9	5	10	2	2
13	0	35	0			29	0	25	0	14	0			21	18	1	7	6	2
33	0	12	0			30	0	22	0	14	0			31	22	4	1	11	1
32	1	27	0			33	0	21	0	10	0			25	26	20	5	5	1
36	0	18	0			27	0	22	0	20	0			25	25	6	7	0	1
38	0	33	0			15	0	31	0	13	0			10	19	2	3	1	1
32	0	33	0			31	0	20	0	3	0			18	20	3	2	3	1
37	1	27	0			32	0	24	0	1	0			17	25	3	1	0	1
29	0	28	0			32	0	22	0	17	0			28	27	2	4	0	3
26	1	25	0			33	0	22	0	22	0			29	24	1	3	7	3
29	1	31	0			23	0	22	0	24	0			24	22	2	3	1	1
31	1	35	0			20	0	20	0	18	0			25	7	13	4	10	2
33	0	35	0			28	0	21	0	6	0			12	22	7	12	13	1
34	0	33	0			33	0	22	0	23	0			23	19	11	1	1	1
33	0	30	0			29	0	24	0	18	0			29	7	1	0	1	1
33	1	31	0			30	0	27	0	18	0			26	16	4	4	7	0
33	0	34	0			29	0	16	0	22	0			23	23	4	2	3	1
32	1	31	0			31	0	26	0	26	0			17	29	13	9	1	0
34	0	34	0			27	0	23	0	3	0			27	8	2	1	1	2
25	0	11	0			28	0	23	0	18	0			20	28	15	12	1	1
38	0	15	0			28	0	10	0	21	0			24	11	3	3	4	2
35	1	28	0			28	0	21	0	6	0			23	16	9	3	2	0
31	1	36	0			31	0	24	0	1	0			25	8	13	1	1	0
39	1	42	0			25	0	22	0	19	0			23	27	13	13	3	1
32	0	29	0			34	0	20	0	23	0			20	22	3	1	2	4
8	1	27	0			26	0	12	0	20	0			25	18	13	3	2	2
32	0	26	0			24	0	26	0	4	0			27	24	13	4	3	1
39	1	27	0			28	0	10	0	26	0			4	24	3	1	9	8
29	0	31	0			31	0	13	0	20	0			31	29	2	2	1	1
38	1	38	0			27	0	24	0	16	0			26	27	8	2	2	5
13	1	29	0			8	0	27	0	20	0			7	25	4	1	3	3
31	2	15	0			31	0	1	0	12	0			22	6	11	2	2	0
29	1	29	0			23	0	19	0	17	0			26	26	15	16	4	1
35	1	30	0			31	0	21	0	16	0			4	21	2	1	4	3
34	0	28	0			21	0	21	0	17	0			22	14	13	1	1	1
28	0	24	0			35	0	16	0	20	0			21	11	8	2	13	0
30	1	33	0			25	0	24	0	20	0			27	22	1	4	1	1
30	1	28	0			28	0	21	0	16	0			6	21	16	2	12	1
[truncated: 1 more columns]

## Sheet: Sheet1
Baseline	AV:vac37.5_8months	AV:vac75_8months	AV:vac90_8months	AT:test75%_se64%	AT:test75%_se95%	AT:test95%_se64%	AT:test95%_se95%	AVT:vac37.5_8months_test75%_se64%	AVT:vac37.5_8months_test75%_se95%	AVT:vac75_8months_test75%_se64%	AVT:vac75_8months_test75%_se95%	AVT:vac90_8months_test75%_se64%	AVT:vac90_8months_test75%_se95%	AVT:vac37.5_18months_test75%_se64%	AVT:vac37.5_24months_test75%_se64%	AVT:vac75_18months_test75%_se64%	AVT:vac75_24months_test75%_se64%	AVT:vac90_18months_test75%_se64%	AVT:vac90_24months_test75%_se64%
7.4	13.6	20.4	23.2	9.1	12.2	12.8	16.6	9.1	14.3	15.3	18.8	23.5	25.3	19	24.9	66.7	85.4	83.7	97.5
74	136	204	232	91	122	128	166	91	143	153	188	235	253	190	249	667	854	837	975
